# Supplementary material for: Acinetobacter baumannii Genes Required for Bacterial Survival during Bloodstream Infection
Source: mSphere. 2015 Nov 4;1(1):e00013-15. doi: 10.1128/mSphere.00013-15 (PMC4863628; doi:10.1128/mSphere.00013-15)
Supplement: Table S1 [file sph001160011st3.xlsx]

## Sheet: Sheet 1
Table S1. Fitness factors for all transposon insertion sites
Location in Genome	Fitness Factor	CDS #	Gene Product*	*if annotated
1	5.58347	IGR A1S_3460, A1S_0001
1880	5.01705	A1S_0003	recombination protein F
5048	5.48918	A1S_0004	DNA gyrase
7518	5.90811	IGR A1S_0006, A1S_0007
7920	6.1262	A1S_0007	transport protein
8634	5.5532	A1S_0007	transport protein
10278	5.82519	A1S_0008	RND type efflux pump
14427	5.87071	A1S_0012	hydrolase
14906	5.3417	IGR A1S_0012, A1S_0013
15897	5.64462	A1S_0013	anhydro-N-acetylmuramic acid kinase
19954	4.90605	IGR tRNA-Tyr, A1S_0015
20692	5.80775	A1S_0015	hypothetical protein
25113	6.11025	A1S_0017	flavoprotein
25536	5.77993	A1S_0017	flavoprotein
26002	6.40245	A1S_0018	FKBP-type peptidyl-prolyl cis-trans isomerase
27652	4.94258	A1S_0020	isoleucyl-tRNA synthetase
28639	5.07359	A1S_0020	isoleucyl-tRNA synthetase
29002	4.88446	A1S_0020	isoleucyl-tRNA synthetase
30235	6.20825	A1S_0021
31315	5.57332	A1S_0023	malic acid transport protein
31799	5.6016	A1S_0023	malic acid transport protein
34121	5.13222	IGR A1S_0027, A1S_0028
35280	5.62398	A1S_0028	alkanesulfonate monooxygenase
36100	5.30698	A1S_0028	alkanesulfonate monooxygenase
37702	5.25309	A1S_0030	alkanesulfonate transport protein
38050	5.46733	A1S_0030	alkanesulfonate transport protein
38430	5.37252	IGR A1S_0030, A1S_0031
39536	5.5144	A1S_0031	N-acetylglutamate synthase
41005	6.16921	A1S_0033	signal peptide
42361	5.66305	A1S_0035	phosphoglycolate phosphatase 2 (PGP 2)
44105	5.52684	A1S_0037	alkali-inducible disulfide interchange protein
44433	5.50406	A1S_0038	transcriptional regulator
44797	5.41608	A1S_0038	transcriptional regulator
46351	5.28574	A1S_0040	oxidoreductase
46876	5.84674	A1S_0040	oxidoreductase
47547	5.13092	A1S_0041	linoleoyl-CoA desaturase
49277	5.77735	IGR A1S_0042, A1S_0043
51597	5.66771	IGR A1S_0043, A1S_0044
52902	5.20778	IGR A1S_0044, A1S_0045
54857	5.24035	A1S_0047	FKBP-type 22KD peptidyl-prolyl cis-trans isomerase
55833	5.72717	A1S_0047	FKBP-type 22KD peptidyl-prolyl cis-trans isomerase
56250	5.41923	A1S_0048	FKBP-type peptidyl-prolyl cis-trans isomerase
56634	5.23626	A1S_0048	FKBP-type peptidyl-prolyl cis-trans isomerase
58159	5.09341	A1S_0049	protein tyrosine kinase
59415	5.22651	A1S_0050	protein tyrosine phosphatase
60690	5.44873	A1S_0051	outer membrane protein
62760	5.76041	A1S_0053	MviM protein
64531	6.88464	A1S_0055	WecE protein
64822	6.5585	A1S_0055	WecE protein
65902	6.32897	A1S_0056	O-antigen translocase
66934	5.03469	A1S_0057	capsular polysaccharide synthesis enzyme
68060	6.42154	A1S_0058	glycosyltransferase
68457	5.81716	IGR A1S_0058, A1S_0059
69318	5.55275	IGR A1S_0058, A1S_0059
71962	5.12087	A1S_0060	hypothetical protein
73336	5.67772	A1S_0062	UTP-glucose-1-phosphate uridylyltransferase
74780	5.03415	A1S_0063	UDP-glucose 6-dehydrogenase
77018	6.02316	A1S_0064	glucose-6-phosphate isomerase
79164	5.8708	A1S_0066	hypothetical protein
80404	5.55838	A1S_0067	L-lactate permease
83973	5.60542	IGR A1S_0069, A1S_0070
86285	5.70554	A1S_0071	aromatic amino acid aminotransferase
86886	5.77056	IGR A1S_0071, A1S_0072
89293	5.32714	A1S_0074
90750	5.59043	A1S_0076	aconitate hydratase
91286	5.66355	A1S_0076	aconitate hydratase
92452	4.85897	A1S_0076	aconitate hydratase
93364	4.77071	A1S_0077	hypothetical protein
95452	4.91713	A1S_0077	hypothetical protein
96418	5.65301	IGR A1S_0078, A1S_0079
96922	6.10541	IGR A1S_0078, A1S_0079
97541	5.06811	IGR A1S_0079, A1S_0080
104039	6.0267	A1S_0086	hypothetical protein
105718	5.79827	IGR A1S_0086, A1S_0087
111428	4.75205	A1S_0092	ferric siderophore receptor protein
114034	5.6644	A1S_0094	lrp regulon transcriptional regulator (AsnC family)
114689	4.90608	A1S_0095	D-amino acid dehydrogenase small subunit
115961	5.03434	A1S_0096	alanine racemase 2 PLP-binding, catabolic
116520	5.57766	A1S_0096	alanine racemase 2 PLP-binding, catabolic
117339	4.97351	IGR A1S_0097, A1S_0098
120468	5.39463	A1S_0099	D-serine/D-alanine/glycine transport protein
121705	5.90116	IGR A1S_0100, A1S_0101
123223	4.67922	IGR A1S_0101, A1S_0103
124339	5.72163	IGR A1S_0103, A1S_0104
124734	5.80245	A1S_0104	acetyl-CoA synthetase/AMP-(fatty) acid ligase
130425	4.83441	A1S_0109	homoserine lactone synthase
132007	5.15604	IGR A1S_0110, A1S_0111
132553	5.03229	A1S_0111	transcriptional regulator
135366	5.40087	A1S_0112	acyl-CoA synthetase/AMP-acid ligases II
135993	5.32026	A1S_0113	acyl-CoA dehydrogenase
136317	5.22123	A1S_0113	acyl-CoA dehydrogenase
136939	5.56384	A1S_0113	acyl-CoA dehydrogenase
137619	4.78588	A1S_0115	amino acid adenylation
138074	5.29008	A1S_0115	amino acid adenylation
138482	5.11207	A1S_0115	amino acid adenylation
139282	4.98352	A1S_0115	amino acid adenylation
139580	5.24488	A1S_0115	amino acid adenylation
140302	5.13073	A1S_0115	amino acid adenylation
141155	5.10384	A1S_0115	amino acid adenylation
143169	5.43889	A1S_0116	RND superfamily transporter
146043	6.01061	A1S_0117	hypothetical protein
148272	5.11191	A1S_0118	hypothetical protein
148945	4.72053	A1S_0119	phosphopantethiene-protein transferase
150170	6.3269	A1S_0123	hypothetical protein
151445	5.02349	A1S_0125	hypothetical protein
152147	5.66133	A1S_0126	hypothetical protein
153040	5.89577	IGR A1S_0127, A1S_0128
154642	6.04533	A1S_0129	hypothetical protein
155009	6.3759	IGR A1S_0129, A1S_0130
156689	6.03448	A1S_0130	GMP synthase
161863	5.93322	IGR A1S_0136, A1S_0137
162560	5.84414	A1S_0138
165807	5.36484	A1S_0140	malate dehydrogenase
169237	4.90782	IGR A1S_0144, A1S_0145
170712	5.00393	A1S_0147	ATP synthase protein I
172242	5.40957	IGR A1S_0149, A1S_0150
172637	5.76288	A1S_0150	membrane-bound ATP synthase F0 sector, subunit c
173787	5.22405	A1S_0153	F0F1 ATP synthase subunit alpha
176494	4.89869	A1S_0155	F0F1 ATP synthase subunit beta
177141	5.52632	A1S_0155	F0F1 ATP synthase subunit beta
180642	5.85366	A1S_0160	AraC family transcriptional regulator
182007	5.31895	IGR A1S_0161, A1S_0162
184344	4.94837	IGR A1S_0164, A1S_0165
184729	5.40361	A1S_0165	Sua5/YciO/YrdC/YwlC family protein
185248	5.34913	A1S_0166	Rossmann-fold nucleotide-binding DNA uptake protein (Smf)
190063	5.09753	A1S_0170	outer membrane copper receptor (OprC)
192217	5.72424	IGR A1S_0172, A1S_0173
204760	5.36771	IGR A1S_0182, A1S_0183
205911	5.57823	A1S_0183	hypothetical protein
206468	5.22945	A1S_0183	hypothetical protein
207173	5.11975	IGR A1S_0183, A1S_0184
208231	5.72449	A1S_0185	hypothetical protein
208592	5.61061	IGR A1S_0185, A1S_0186
211984	5.34806	IGR A1S_0188, A1S_0189
214739	4.70269	IGR A1S_0190, A1S_0191
215781	5.08585	A1S_0192	hypothetical protein
216723	5.43162	A1S_0193	MFS family transporter
217268	5.4328	A1S_0193	MFS family transporter
221863	5.50585	A1S_0198	hypothetical protein
222592	5.39595	A1S_0199	hypothetical protein
224440	5.53946	A1S_0201	outer membrane protein
227326	5.64447	IGR A1S_0203, A1S_0204
228561	5.78082	A1S_0205	hypothetical protein
230126	5.47432	A1S_0206
233512	5.75165	A1S_0210	transposase
233954	6.0757	A1S_0210	transposase
235706	5.57388	A1S_0212	hypothetical protein
236073	5.47851	A1S_0212	hypothetical protein
243897	5.90477	A1S_0216
244688	5.34213	IGR A1S_0217, A1S_0218
245407	5.37255	IGR A1S_0218, A1S_0219
247074	5.10666	A1S_0220	transcriptional regulator
248594	4.88372	A1S_0222	DNA modification methylase
249309	5.24837	A1S_0222	DNA modification methylase
251017	5.14041	A1S_0225	hypothetical protein
252503	6.5555	A1S_0227	leucyl aminopeptidase
252934	5.6964	A1S_0227	leucyl aminopeptidase
253229	6.47656	IGR A1S_0227, A1S_0228
254890	4.98076	A1S_0229	hypothetical protein
256677	5.44878	A1S_0230	phosphoglyceromutase
257060	5.39106	A1S_0230	phosphoglyceromutase
257688	6.53069	A1S_0231	periplasmic carboxyl-terminal protease
258156	5.36777	A1S_0231	periplasmic carboxyl-terminal protease
259833	5.27994	A1S_0234	type 4 fimbriae expression regulatory protein
261453	5.36799	IGR A1S_0235, A1S_0236
264215	5.28236	A1S_0238	threonine synthase
264987	5.81215	A1S_0239	homoserine dehydrogenase
265639	5.81099	A1S_0239	homoserine dehydrogenase
266017	5.30063	A1S_0239	homoserine dehydrogenase
266515	5.70628	A1S_0240	thiol:disulfide interchange protein
267476	5.2846	A1S_0241	site-specific tyrosine recombinase
268454	5.76781	A1S_0242	ferrous iron transport protein A
270456	5.49454	IGR A1S_0243, A1S_0244
272569	4.95896	A1S_0246	cell division protein
275208	5.05946	A1S_0249	cyclic 3'5'-adenosine monophosphate phosphodiesterase
275496	5.06728	A1S_0249	cyclic 3'5'-adenosine monophosphate phosphodiesterase
277145	5.84816	A1S_0251	thiamine biosynthesis protein ThiC
277771	4.98683	A1S_0251	thiamine biosynthesis protein ThiC
280103	5.13967	IGR A1S_0252, A1S_0253
281614	5.09574	IGR A1S_0254, A1S_0255
282656	4.96967	A1S_0255	RND efflux transporter
284375	5.91018	A1S_0258	argininosuccinate lyase
284767	5.00458	A1S_0259	argininosuccinate lyase
286057	5.03649	A1S_0260	alginate biosynthesis protein
287498	5.5344	A1S_0261	alginate biosynthesis regulatory protein
287870	4.99862	IGR A1S_0261, A1S_0263
290378	5.17211	IGR A1S_0265, A1S_0266
291093	5.6438	A1S_0266	hypothetical protein
292987	5.43826	A1S_0269	general secretion pathway protein
293764	5.39674	A1S_0270	general secretion pathway protein
294761	6.67648	IGR A1S_0270, A1S_0271
297342	6.00479	A1S_0272	hypothetical protein
305326	5.63099	IGR A1S_0286, A1S_0287
305802	5.80816	A1S_0287	DNA-directed RNA polymerase subunit beta
306754	5.18535	A1S_0287	DNA-directed RNA polymerase subunit beta
307572	5.79141	A1S_0287	DNA-directed RNA polymerase subunit beta
308425	5.98163	A1S_0287	DNA-directed RNA polymerase subunit beta
308800	6.26444	A1S_0287	DNA-directed RNA polymerase subunit beta
309286	5.41592	A1S_0287	DNA-directed RNA polymerase subunit beta
310447	5.52475	A1S_0288	DNA-directed RNA polymerase subunit beta'
310772	5.45003	A1S_0288	DNA-directed RNA polymerase subunit beta'
311142	5.07577	A1S_0288	DNA-directed RNA polymerase subunit beta'
315034	4.71106	IGR A1S_0288, A1S_0289
315424	5.80093	A1S_0289	hypothetical protein
316117	6.1	A1S_0290	hypothetical protein
317343	4.9962	A1S_0291	hypothetical protein
317707	5.08895	A1S_0291	hypothetical protein
318275	5.25206	IGR A1S_0291, A1S_0292
319082	5.42156	IGR A1S_0292, A1S_0293
319442	5.61078	A1S_0293	signal peptide
320486	5.30517	A1S_0294
321876	6.48834	A1S_0296	hypothetical protein
323096	6.40608	A1S_0297	hypothetical protein
324546	4.95131	A1S_0298	polyketide biosynthetic dithiol-disulfide isomerase
325328	5.04612	A1S_0299	hypothetical protein
326138	5.54423	A1S_0300	MerR family transcriptional regulator
326438	5.6383	A1S_0301	hypothetical protein
329979	6.17003	A1S_0304	hypothetical protein
330421	5.43531	A1S_0304	hypothetical protein
332787	5.27185	IGR A1S_0305, A1S_0306
333539	4.88943	IGR A1S_0305, A1S_0306
337546	6.00983	A1S_0310	excinuclease ABC subunit C
339295	4.86034	A1S_0311	acyl-CoA thioesterase II
340051	5.0412	IGR A1S_0311, A1S_0312
340472	5.18314	A1S_0312	CDP-diacylglycerol--glycerol-3-phosphate 3-phosphatidyltransferase
341315	4.59594	A1S_0313
345344	5.37638	A1S_0317	fusaric acid resistance protein
345852	4.68643	IGR A1S_0317, A1S_0318
348508	5.54342	A1S_0321	recombination and DNA repair protein
349556	5.8035	A1S_0321	recombination and DNA repair protein
349912	5.50248	A1S_0321	recombination and DNA repair protein
352998	4.80594	A1S_0325	hypothetical protein
355862	4.88044	A1S_0328	type 4 fimbrial assembly protein
358387	5.25017	A1S_0330	triosephosphate isomerase
358862	5.70606	A1S_0330	triosephosphate isomerase
359803	5.20197	IGR tRNA, A1S_0334
361235	7.78381	A1S_0335	transcription elongation factor NusA
362343	5.32442	A1S_0336
363415	5.51109	A1S_0336
364038	5.27584	A1S_0336
364653	5.26811	IGR A1S_0336, A1S_0338
368078	5.78333	IGR A1S_0341, A1S_0342
371428	5.4675	IGR A1S_0343, A1S_0344
374613	5.4954	A1S_0346	hypothetical protein
375008	5.35192	A1S_0346	hypothetical protein
377879	5.95019	A1S_0348	ubiquinone biosynthetic 2-octaprenylphenol hydroxylase
379794	5.71153	A1S_0350	S-adenosylmethionine: 2-DMK methyltransferase and 2-octaprenyl-6-methoxy-14-benzoquinone methylase
381210	5.48213	IGR A1S_0351, A1S_0352
385092	6.09619	A1S_0354	exonuclease V subunit gamma
385943	5.35051	A1S_0354	exonuclease V subunit gamma
386876	5.77769	A1S_0355	exonuclease V subunit gamma
387334	5.26666	A1S_0356	exonuclease V subunit beta
387661	5.03918	IGR A1S_0356, A1S_0357
388069	5.15489	A1S_0357	exonuclease V subunit beta
388448	5.41734	A1S_0357	exonuclease V subunit beta
391432	5.40304	A1S_0358	exonuclease V subunit alpha
397326	5.02121	A1S_0361	polynucleotide phosphorylase/polyadenylase
398029	5.2891	A1S_0362	magnesium Mg(2+)/cobalt Co(2+) transport protein
398711	4.70581	IGR A1S_0362, A1S_0363
399437	4.72376	A1S_0364	curved DNA-binding protein
402128	5.35769	A1S_0367	glutathione-regulated potassium-efflux system protein (K(+)/H(+) antiporter)
402614	4.9938	A1S_0367	glutathione-regulated potassium-efflux system protein (K(+)/H(+) antiporter)
404677	5.14197	A1S_0368	ATP-dependent primosomal protein N'
405043	5.71032	A1S_0368	ATP-dependent primosomal protein N'
405603	4.83368	A1S_0368	ATP-dependent primosomal protein N'
409888	5.29553	A1S_0373	apolipoprotein N-acyltransferase copper homeostasis protein
410818	5.7119	A1S_0374	apolipoprotein N-acyltransferase copper homeostasis protein
411160	6.2626	A1S_0375	magnesium and cobalt efflux protein
413013	6.03131	IGR A1S_0376, A1S_0377
416322	5.40342	IGR A1S_0380, A1S_0381
419232	5.16036	A1S_0383	hypothetical protein
419703	5.00652	A1S_0386	methyltransferase
423853	5.59582	A1S_0392	ABC1 protein
425120	4.99969	IGR A1S_0392, A1S_0394
428923	5.81075	A1S_0395	Na+-driven multidrug efflux pump
430134	5.02327	A1S_0397	oxidase
434713	6.16011	A1S_0402	long-chain-acyl-CoA synthetase
435654	5.71731	A1S_0403	ribonuclease E
436270	6.11318	A1S_0403	ribonuclease E
436578	5.132	A1S_0403	ribonuclease E
437182	5.473	A1S_0403	ribonuclease E
437547	5.35826	A1S_0403	ribonuclease E
439385	5.65613	IGR A1S_0403, A1S_0404
441515	5.06638	A1S_0407	transcriptional regulator
441946	5.1702	A1S_0408	glutathione S-transferase
442384	5.19366	A1S_0408	glutathione S-transferase
447550	5.38877	A1S_0412	catalase
447982	5.30469	A1S_0412	catalase
450077	5.22899	A1S_0413	phosphoenolpyruvate-protein phosphotransferase
452317	6.04843	A1S_0415	haloacid dehalogenase-like hydrolase
452665	5.84066	A1S_0416	LysR family transcriptional regulator
454376	5.35613	A1S_0417	isopropylmalate isomerase large subunit
456513	6.60111	A1S_0419	hypothetical protein
459145	5.75124	A1S_0421	translation initiation factor IF-1
459611	5.41529	IGR A1S_0421, A1S_0422
460170	5.72795	A1S_0422	AraC family transcriptional regulator
462861	5.5785	A1S_0425	hypothetical protein
463439	5.33249	IGR A1S_0425, A1S_0426
464885	4.7233	A1S_0426	hypothetical protein
467458	6.09852	A1S_0428	hypothetical protein
469526	5.2118	A1S_0429	DAACS family glutamate:aspartate symporter
471785	5.14868	A1S_0431	lipid A biosynthesis lauroyl acyltransferase
472511	5.28037	A1S_0432	transporter protein
475168	5.1924	A1S_0436	Zn-dependent oxidoreductase
475583	6.2384	A1S_0436	Zn-dependent oxidoreductase
476949	5.36212	A1S_0438	hypothetical protein
477549	5.92499	A1S_0439	DNA topoisomerase I
479149	5.08885	A1S_0439	DNA topoisomerase I
481875	5.11183	A1S_0442	ATP-dependent DNA helicase (PcrA)
482469	5.49991	A1S_0442	ATP-dependent DNA helicase (PcrA)
482821	5.3338	A1S_0442	ATP-dependent DNA helicase (PcrA)
483532	6.02131	A1S_0443	RNA-binding protein
484003	5.74097	IGR A1S_0443, A1S_0444
484415	5.27318	A1S_0444	hypothetical protein
485629	5.32034	A1S_0446	CPA2 family Na+/H+ antiporter
487079	5.2711	A1S_0448	50S ribosomal protein L28
488353	6.35523	A1S_0449	coniferyl aldehyde dehydrogenase (CALDH)
491119	4.8428	IGR A1S_0451, A1S_0452
492325	5.28574	A1S_0453	biopolymer transport protein (ExbB)
492900	5.02374	IGR A1S_0454, A1S_0455
495605	4.76784	A1S_0458	thymidylate synthase
497875	5.32448	IGR A1S_0460, A1S_0461
499043	4.88815	A1S_0462	phosphatase
501675	5.70063	A1S_0463	alkaline phosphatase
502701	5.02307	A1S_0463	alkaline phosphatase
503248	5.09082	A1S_0463	alkaline phosphatase
504055	5.91594	A1S_0464	Sec-independent protein translocase protein
504591	6.47884	A1S_0465	Sec-independent protein translocase protein
504905	6.07289	A1S_0466	Sec-independent protein translocase protein
508904	4.84694	A1S_0471	homoserine O-acetyltransferase
509420	5.30171	IGR A1S_0471, A1S_0472
510076	5.5675	A1S_0472	2-isopropylmalate synthase
510781	5.91462	A1S_0472	2-isopropylmalate synthase
511101	5.40977	A1S_0472	2-isopropylmalate synthase
511853	5.172	A1S_0473	hydroxylase
513928	4.51829	A1S_0474	ferric siderophore receptor protein
518541	6.22747	A1S_0477	ATP-dependent protease ATP-binding subunit ClpX
520453	4.95612	A1S_0480	fumarate hydratase
523085	6.37815	A1S_0481	phosphate acetyltransferase
526211	5.5268	IGR A1S_0482, A1S_0483
527498	5.51603	A1S_0483	phosphogluconate dehydratase
527892	4.91238	A1S_0483	phosphogluconate dehydratase
529528	4.74723	A1S_0485	GntP family high-affinity gluconate permease
535787	5.53709	A1S_0491	hypothetical protein
537613	5.59292	A1S_0492	beta-hexosaminidase
540305	4.77529	IGR A1S_0493, A1S_0494
540684	5.10062	A1S_0494	glycosyl transferase
542770	5.29065	A1S_0498	nucleoside diphosphate kinase
543753	4.87581	A1S_0499	Fe-S-cluster redox enzyme
544104	5.08952	A1S_0499	Fe-S-cluster redox enzyme
544518	4.87274	IGR A1S_0499, A1S_0500
545389	5.37963	A1S_0501	hypothetical protein
546314	5.35363	A1S_0502	4-hydroxy-3-methylbut-2-en-1-yl diphosphate synthase
547294	5.90244	A1S_0503	histidyl-tRNA synthetase
548537	5.96156	A1S_0504	hypothetical protein
550001	5.22277	A1S_0505	hypothetical protein
550915	5.22663	A1S_0506	GTP-binding protein EngA
557304	5.46705	A1S_0514	hypothetical protein
557655	5.96442	A1S_0514	hypothetical protein
562390	5.09391	A1S_0519	hypothetical protein
563392	5.17044	A1S_0520	oxidoreductase protein
563924	5.41734	A1S_0520	oxidoreductase protein
565509	5.07386	A1S_0522	3-oxoacyl-ACP synthase
568073	5.79154	A1S_0525	3-oxoacyl-(acyl carrier protein) synthase II
568397	5.36918	A1S_0526	hypothetical protein
571666	4.91748	IGR A1S_0531, A1S_0532
575642	4.94252	A1S_0535	RND efflux transporter
576344	5.03888	A1S_0536	macrolide transport protein
577678	5.30722	IGR A1S_0536, A1S_0536
578829	5.85287	A1S_0538	RND efflux transporter
579833	5.99548	A1S_0539	DNA polymerase III subunit delta
583023	5.17944	A1S_0542	leucyl-tRNA synthetase
584221	5.5367	IGR A1S_0542, A1S_0543
586474	4.90182	A1S_0544	acetolactate synthase 3 regulatory subunit
588669	5.7965	A1S_0546	hypothetical protein
591079	5.0435	A1S_0547	transcriptional regulator
592757	5.50995	A1S_0549	hypothetical protein
595442	5.532	A1S_0550	VGR-like protein
596924	5.02509	A1S_0551	hypothetical protein
597268	5.64493	A1S_0551	hypothetical protein
597570	5.54833	A1S_0551	hypothetical protein
600725	5.55208	A1S_0554	peptide chain release factor 3
601376	5.63431	A1S_0554	peptide chain release factor 4
603536	5.80013	A1S_0556	hypothetical protein
609863	5.4717	A1S_0561	hypothetical protein
611308	5.30259	A1S_0562	tRNA-dihydrouridine synthase A
617268	7.31727	A1S_0568	pyridine nucleotide transhydrogenase subunit beta
618937	5.20233	A1S_0570	hypothetical protein
620173	4.89744	A1S_0572	3-hydroxyisobutyrate dehydrogenase or 2-hydroxy-3-oxopropionate reductase
620562	4.95701	A1S_0572	3-hydroxyisobutyrate dehydrogenase or 2-hydroxy-3-oxopropionate reductase
621493	5.24533	A1S_0573	enoyl-CoA hydratase
622673	5.58072	A1S_0574	GacS-like sensor kinase protein
624317	5.62644	A1S_0574	GacS-like sensor kinase protein
624655	5.18796	IGR A1S_0574, A1S_0575
626080	5.10539	A1S_0576	hypothetical protein
629595	5.39887	A1S_0579	GTP pyrophosphokinase
630577	5.45354	A1S_0580	short-chain dehydrogenase
630934	6.05581	IGR A1S_0580, A1S_0581
632088	5.84554	A1S_0582	DNA uptake protein
633173	5.21296	A1S_0583	poly(A) polymerase I (PAP)
634712	5.28691	A1S_0585	3-methyl-2-oxobutanoate hydroxymethyltransferase
637080	5.77679	A1S_0589	phosphocarrier protein (HPr-like)
637591	5.6667	A1S_0590	hypothetical protein
638631	5.66614	A1S_0591	acyl-CoA synthetase
639020	5.6964	A1S_0591	acyl-CoA synthetase
640795	6.60307	A1S_0592	threonyl-tRNA synthetase
641303	5.64465	A1S_0592	threonyl-tRNA synthetase
642636	6.03318	A1S_0594	glutathione S-transferase
643003	5.64141	A1S_0594	glutathione S-transferase
644848	5.28323	IGR A1S_0596, A1S_0597
645181	5.58407	A1S_0597	50S ribosomal protein L20
645572	4.92984	A1S_0597	50S ribosomal protein L20
646573	5.34545	A1S_0599	hypothetical protein
646901	5.68589	A1S_0599	hypothetical protein
649183	5.49905	IGR A1S_0601, A1S_0602
649543	5.16113	A1S_0602	phenylalanyl-tRNA synthetase subunit beta
650096	5.90661	A1S_0602	phenylalanyl-tRNA synthetase subunit beta
654116	5.16769	IGR A1S_0604, A1S_0606
656884	4.94882	A1S_0608	acetyl-coenzyme A carboxylase carboxyl transferase subunit alpha
657351	5.12538	A1S_0609	cell cycle protein
661591	4.97214	A1S_0612	DNA polymerase I
668519	4.71927	A1S_0616	secretion protein XcpR
669820	5.73887	A1S_0618	hypothetical protein
673776	5.50948	A1S_0622	lipoprotein precursor (VacJ) transmembrane
679015	5.76404	IGR A1S_0625, A1S_0626
679723	7.08247	A1S_0626	hypothetical protein
680828	6.08957	IGR A1S_0626, A1S_0627
684830	6.49355	IGR A1S_0627, A1S_0628
685158	6.89375	IGR A1S_0627, A1S_0628
685961	6.84665	IGR A1S_0627, A1S_0628
686938	5.55636	A1S_0628	transposase
688154	6.21588	IGR A1S_0628, A1S_0629
689080	5.19248	IGR A1S_0628, A1S_0629
690210	5.90148	IGR A1S_0628, A1S_0629
690636	6.76904	IGR A1S_0628, A1S_0629
692982	5.99891	IGR A1S_0628, A1S_0629
694974	5.16765	A1S_0629	hypothetical protein
695565	5.76794	A1S_0629	hypothetical protein
701742	6.13072	IGR A1S_0629, A1S_0630
703899	4.40268	IGR A1S_0629, A1S_0630
704367	5.64891	A1S_0630	hypothetical protein
705053	5.83265	IGR A1S_0630, A1S_0631
705373	5.76809	A1S_0631	hypothetical protein
705812	6.36936	A1S_0631	hypothetical protein
706271	5.79511	IGR A1S_0631, A1S_0632
707000	6.93949	A1S_0632	DNA primase
708210	5.87336	A1S_0632	DNA primase
709313	6.44005	A1S_0632	DNA primase
710159	5.49033	IGR A1S_0632, A1S_0633
710981	8.86602	IGR A1S_0632, A1S_0633
712499	7.28229	IGR A1S_0632, A1S_0633
713734	5.63956	IGR A1S_0632, A1S_0633
717781	5.17236	A1S_0633	hypothetical protein
722469	6.1526	A1S_0635	hypothetical protein
723084	3.96591	IGR A1S_0635, A1S_0636
725927	5.55094	A1S_0638	hypothetical protein
726310	5.45112	A1S_0638	hypothetical protein
728419	6.03638	IGR A1S_0639, A1S_0640
734998	6.11263	A1S_0642	hypothetical protein
736338	6.3722	A1S_0643	hypothetical protein
737151	8.08111	IGR A1S_0643, A1S_0644
738076	5.59295	IGR A1S_0644, A1S_0645
741241	5.99242	IGR A1S_0644, A1S_0645
741644	6.62559	IGR A1S_0644, A1S_0645
743461	4.96952	IGR A1S_0644, A1S_0645
747294	6.18928	IGR A1S_0645, A1S_0646
750305	6.93781	IGR A1S_0645, A1S_0646
757600	6.1155	IGR A1S_0647, A1S_0648
758080	6.19352	IGR A1S_0647, A1S_0648
758677	5.04272	IGR A1S_0647, A1S_0648
760208	5.83961	A1S_0648	hypothetical protein
761471	5.79463	IGR A1S_0648, A1S_0649
762871	6.24507	A1S_0649	phage primase
763247	6.31377	A1S_0649	phage primase
764908	6.58924	IGR A1S_0649, A1S_0650
766326	5.58851	A1S_0650	conjugal transfer protein
767958	5.48716	IGR A1S_0650, A1S_0651
768556	6.36224	IGR A1S_0650, A1S_0651
768854	6.56819	IGR A1S_0650, A1S_0651
770672	5.36531	IGR A1S_0650, A1S_0651
771753	5.97201	A1S_0651	TraB protein
773624	5.01573	IGR A1S_0651, A1S_0652
774213	6.87747	IGR A1S_0651, A1S_0652
777240	6.69965	A1S_0653	ferrous iron transport protein B
777629	6.17455	A1S_0653	ferrous iron transport protein B
778198	6.59786	IGR A1S_0653, A1S_0654
778536	5.68634	A1S_0654	regulatory protein ArsR
780135	5.94096	A1S_0656	hypothetical protein
783987	3.14435	A1S_0660	transposition helper
785588	5.19122	A1S_0662	phage integrase family protein
786256	5.27797	IGR A1S_0662, A1S_0663
786685	4.92396	A1S_0663	DNA helicase
787808	5.5706	A1S_0664	replication C family protein
788834	5.34386	IGR A1S_0664, A1S_0665
789151	5.4483	IGR A1S_0664, A1S_0665
789518	5.21979	A1S_0665	conjugal transfer protein TrbJ
792947	5.8793	IGR A1S_0667, A1S_0668
794595	5.50805	IGR A1S_0670, A1S_0671
796315	5.64123	A1S_0672	resolvase
797578	5.46922	A1S_0673	transposase
798949	6.01212	A1S_0675	dihydropteroate synthase
799620	5.66367	IGR A1S_0675, A1S_0676
800299	6.15781	A1S_0676	transposase
814231	5.56037	IGR A1S_0682, A1S_0683
817060	5.59659	IGR A1S_0686, A1S_0687
818090	5.66533	A1S_0687	histidinol dehydrogenase
820960	5.51569	IGR A1S_0689, A1S_0690
821465	5.49142	A1S_0690	protein FilA
822341	5.12559	IGR A1S_0690, A1S_0691
823429	5.62363	IGR A1S_0691, A1S_0692
829780	5.04345	A1S_0696	MutT/nudix family protein
830796	5.61228	A1S_0698	anhydratase
832433	5.11281	A1S_0700	methyltransferase
833119	5.27744	A1S_0701	hypothetical protein
836351	5.38327	IGR A1S_0705, A1S_0706
837068	5.05225	A1S_0706	hydrolase
838668	5.66259	A1S_0707	copper resistance protein A
839083	5.96268	A1S_0707	copper resistance protein A
839733	5.14942	A1S_0707	copper resistance protein A
842071	5.35888	A1S_0710	SMR family drug transporter
844159	5.05519	IGR A1S_0712, A1S_0713
845746	5.92108	A1S_0717	tRNA-Pro
847923	5.23024	A1S_0719	zinc-binding dehydrogenase
848457	5.03906	A1S_0719	zinc-binding dehydrogenase
849161	5.57393	A1S_0720	LysR family transcriptional regulator
849480	5.10136	IGR A1S_0720, A1S_0721
850022	4.80304	A1S_0721	glutaryl-CoA dehydrogenase
851832	5.44759	A1S_0722	major facilitator superfamily cis,cis-muconate transporter
853263	4.77002	A1S_0723	L-carnitine dehydrogenase
854565	4.77484	A1S_0724	citrate utilization protein B
855378	5.88481	A1S_0725	tricarballylate dehydrogenase
860877	5.38712	A1S_0729	LysR family transcriptional regulator
862550	4.79452	A1S_0730	long-chain fatty acid transport protein
864720	5.2863	A1S_0732	AraC family transcriptional regulator
865052	5.53632	A1S_0732	AraC family transcriptional regulator
866452	4.95844	A1S_0733	hypothetical protein
866979	5.2886	A1S_0734	transporter
868108	5.22743	A1S_0735	LysR family transcriptional regulator
872687	5.16366	A1S_0739	transcriptional regulator
873681	4.74307	A1S_0740	phage related protein
874146	5.50256	A1S_0740	phage related protein
874830	6.33645	IGR A1S_0741, A1S_0742
875565	5.39475	IGR A1S_0741, A1S_0742
876731	5.37325	A1S_0742	iron-regulated protein
878715	5.85202	IGR A1S_0743, A1S_0744
880134	6.87639	A1S_0745	hypothetical protein
880499	6.23238	A1S_0745	hypothetical protein
880868	5.74659	A1S_0745	hypothetical protein
882143	4.85154	A1S_0745	hypothetical protein
884346	4.60402	IGR A1S_0746, A1S_0747
886171	4.79023	A1S_0747	ribonucleotide-diphosphate reductase subunit alpha
887296	5.87302	A1S_0747	ribonucleotide-diphosphate reductase subunit alpha
888083	5.22868	IGR A1S_0747, A1S_0748
889867	5.79271	A1S_0749	protein BfmS
891627	5.4334	A1S_0751	diguanylate cyclase
893264	4.52589	A1S_0752	NADH dehydrogenase I subunit A
896772	4.96986	A1S_0756	NADH dehydrogenase I subunit F
897536	5.33235	A1S_0756	NADH dehydrogenase I subunit F
898875	5.54859	A1S_0757	NADH dehydrogenase subunit G
900402	4.97347	A1S_0757	NADH dehydrogenase subunit G
901762	5.49414	A1S_0759	NADH dehydrogenase subunit I
904572	5.10461	A1S_0762	NADH dehydrogenase subunit L
904978	4.91175	IGR A1S_0762, A1S_0763
905253	5.09197	A1S_0763	NADH dehydrogenase subunit M
905589	5.01897	A1S_0763	NADH dehydrogenase subunit M
906329	5.15649	A1S_0763	NADH dehydrogenase subunit M
907471	5.2047	A1S_0764	NADH dehydrogenase I subunit N
907773	4.81779	A1S_0764	NADH dehydrogenase I subunit N
913128	5.87762	A1S_0771	hypothetical protein
915308	5.99571	A1S_0772	oxidoreductase
916112	5.59084	A1S_0773	D-cysteine desulfhydrase (DcyD)
916894	6.21368	IGR A1S_0773, A1S_0774
917728	4.89802	A1S_0774	RND efflux transporter
918634	5.14953	A1S_0775	MFS family transporter
921833	5.00228	A1S_0778	methionyl-tRNA synthetase
922751	5.08759	A1S_0778	methionyl-tRNA synthetase
926090	4.98755	IGR A1S_0780, A1S_0782
929227	5.28398	IGR A1S_0784, A1S_0785
930464	5.82075	A1S_0785	hypothetical protein
931800	5.00925	A1S_0786	signal peptide
932503	5.81878	A1S_0786	signal peptide
932831	5.30392	A1S_0786	signal peptide
935432	5.26896	A1S_0788	hypothetical protein
935775	5.70938	A1S_0788	hypothetical protein
936548	6.3232	IGR A1S_0788, A1S_0789
937193	5.4457	IGR A1S_0788, A1S_0789
937976	5.13332	A1S_0789	hypothetical protein
938963	5.9571	A1S_0790	hypothetical protein
940043	5.91018	A1S_0791
940572	5.29634	A1S_0791
943599	5.71344	A1S_0796	GntR family transcriptional regulator
944012	5.30122	IGR A1S_0796, A1S_0797
945211	5.66464	A1S_0797	chromosome segregation ATPases
945543	5.47832	A1S_0797	chromosome segregation ATPases
947057	5.44443	A1S_0797	chromosome segregation ATPases
947983	5.86771	A1S_0798	cell division protein (ZipA-like)
948381	4.86962	A1S_0798	cell division protein (ZipA-like)
948976	5.49535	A1S_0799	DNA ligase
949286	5.66212	A1S_0799	DNA ligase
949844	5.12548	A1S_0799	DNA ligase
955180	5.22806	IGR A1S_0804, A1S_0805
955822	4.53022	A1S_0805	hydrolase biotin biosynthesis (BioH)
956804	5.41185	A1S_0806	adenosylmethionine-8-amino-7-oxononanoate aminotransferase
957281	4.96245	A1S_0806	adenosylmethionine-8-amino-7-oxononanoate aminotransferase
959261	5.0203	A1S_0808	biotin biosynthesis protein (BioC)
959649	5.04067	IGR A1S_0808, A1S_0809
960679	5.85475	A1S_0810	ribosomal large subunit pseudouridine synthase B
961975	5.82049	A1S_0812	hypothetical protein
963841	5.39216	A1S_0814	hypothetical protein
965626	4.68365	A1S_0817	hypothetical protein
969702	5.27518	A1S_0823	34 dihydroxy-2-butanone-4-phosphate synthase
970900	6.45283	IGR A1S_0823, A1S_0824
972292	6.99194	IGR A1S_0823, A1S_0824
972450	5.67528	IGR A1S_0823, A1S_0824
973621	4.85618	IGR A1S_0825, A1S_0826
975825	5.56953	IGR A1S_0830, A1S_0831
976807	6.05082	A1S_0835	outer-membrane lipoprotein
977926	5.51927	A1S_0836	signal peptide
978248	5.1728	A1S_0836	signal peptide
978654	6.54356	A1S_0836	signal peptide
986135	5.39261	A1S_0843	flavodoxin or tryptophan repressor binding protein
987829	5.37115	IGR A1S_0845, A1S_0846
989924	4.68513	A1S_0848	transcriptional regulator
990796	5.31851	IGR A1S_0848, A1S_0849
991139	5.50375	A1S_0849	tartrate dehydrogenase
991538	5.52669	A1S_0849
993033	4.55271	A1S_0850	transporter
995070	5.43782	A1S_0852	dioxygenase subunit alpha
995403	6.00785	A1S_0852	dioxygenase subunit alpha
995966	5.13269	IGR A1S_0852, A1S_0853
1000291	5.08193	A1S_0859	glutamine-dependent NAD(+) synthetase (NAD(+) synthase
1001592	5.63415	IGR A1S_0859, A1S_0860
1002003	5.23904	A1S_0860	hypothetical protein
1002786	5.74567	A1S_0861	Pirin
1003246	5.55069	IGR A1S_0861, A1S_0862
1014541	5.11008	A1S_0873	arginyl-tRNA-protein transferase
1015616	5.81367	IGR A1S_0874, A1S_0875
1019371	5.3373	A1S_0876	cell division protein (FstK)
1019821	5.12144	A1S_0876	cell division protein (FstK)
1020543	5.24623	A1S_0877	threonine efflux system
1021789	5.22772	A1S_0880	minC activating cell division inhibitor a membrane ATPase
1022286	6.01251	IGR A1S_0880, A1S_0881
1022852	5.87619	IGR A1S_0880, A1S_0881
1023804	5.46285	A1S_0882	hypothetical protein
1025515	6.14235	IGR A1S_0883, A1S_0884
1026391	5.32434	IGR A1S_0884, A1S_0885
1027039	6.66358	A1S_0885	ATP-dependent DNA helicase
1027666	6.42154	A1S_0885	ATP-dependent DNA helicase
1028183	5.27409	A1S_0885	ATP-dependent DNA helicase
1028833	4.96881	A1S_0886	deoxyuridine 5'-triphosphate nucleotidohydrolase
1029808	5.39151	A1S_0887	phosphomannomutase
1030370	5.61533	A1S_0887	phosphomannomutase
1033359	6.09154	IGR A1S_0890, A1S_0891
1035065	5.10274	A1S_0892	hypothetical protein
1036015	5.05756	IGR A1S_0894, A1S_0895
1039980	4.7453	A1S_0899	ATP-dependent dsDNA exonuclease
1040244	5.58357	A1S_0899	ATP-dependent dsDNA exonuclease
1040557	4.97645	A1S_0899	ATP-dependent dsDNA exonuclease
1041977	4.91584	A1S_0899	ATP-dependent dsDNA exonuclease
1043013	5.20857	A1S_0899	ATP-dependent dsDNA exonuclease
1043984	5.23024	A1S_0900	ATP-dependent dsDNA exonuclease
1044381	5.30557	A1S_0900	ATP-dependent dsDNA exonuclease
1044720	6.53065	IGR A1S_0900, A1S_0901
1045648	5.60472	A1S_0902	lactoylglutathione lyase-like protein
1045944	5.27224	IGR A1S_0902, A1S_0903
1046453	5.65723	A1S_0903	hypothetical protein
1047531	5.19586	A1S_0904	nucleoside-diphosphate sugar epimerase
1047838	5.32483	A1S_0905	D-amino acid oxidase
1048719	4.70869	IGR A1S_0905, A1S_0906
1049663	5.61296	A1S_0906	delta-aminolevulinic acid dehydratase
1050218	4.9045	A1S_0907	hypothetical protein
1051092	5.16342	A1S_0908	RND family multidrug resistance secretion protein
1053146	5.63117	A1S_0909	MFS family transporter
1054214	5.82044	A1S_0910	gamma-glutamyltranspeptidase
1055703	5.27124	IGR A1S_0910, A1S_0911
1056113	5.25419	IGR A1S_0910, A1S_0911
1057234	4.56233	A1S_0912	50S ribosomal protein L22
1060030	5.81676	IGR A1S_0914, A1S_0915
1060909	4.93006	IGR A1S_0914, A1S_0915
1062838	5.21579	A1S_0915	MFS transporter
1064172	4.90579	A1S_0916	dihydrodipicolinate synthetase
1064833	5.43061	A1S_0917	transcriptional regulator
1065584	4.93681	IGR A1S_0917, A1S_0918
1067864	5.76041	A1S_0920	hypothetical protein
1070161	4.9266	A1S_0921	arginine/ornithine antiporter
1070539	5.40369	A1S_0922	homocysteine S-methyltransferase family protein
1073452	5.86824	A1S_0923	malate:quinone oxidoreductase
1074394	5.07107	A1S_0924	choline dehydrogenase
1075375	5.69197	A1S_0926	choline dehydrogenase
1078685	5.15269	A1S_0929	choline/carnitine/betaine transporter family protein
1083875	6.30679	IGR A1S_0933, A1S_0944
1089139	4.90105	A1S_0938	lipoprotein
1091367	4.84844	A1S_0940	hypothetical protein
1092011	4.92068	A1S_0941	enoyl-CoA hydratase
1093986	4.86717	A1S_0944	transcriptional regulator (PcaU-like)
1095123	6.01443	A1S_0945	ferredoxin
1096497	4.64745	A1S_0947	vanillate O-demethylase oxygenase subunit (VanA-like)
1098266	5.47382	IGR A1S_0949, A1S_0950
1098647	5.03058	A1S_0950	ferredoxin reductase subunit of phenylpropionate dioxygenase
1100108	5.29477	A1S_0952	major facilitator superfamily permease
1103177	5.30421	A1S_0956	L-aspartate dehydrogenase
1105145	5.14277	A1S_0957	aldehyde dehydrogenase
1106759	5.61751	A1S_0958	hypothetical protein
1108474	4.72833	A1S_0960	major facilitator superfamily permease
1109019	4.8924	A1S_0960	major facilitator superfamily permease
1109516	5.56095	IGR A1S_0960, A1S_0961
1110218	4.86434	A1S_0961	peptide deformylase 2
1114286	4.92489	IGR A1S_0964, A1S_0965
1115966	5.68185	A1S_0965	mutarotase precursor
1116694	5.3437	IGR A1S_0965, A1S_0966
1117935	4.94016	A1S_0966	transcriptional regulator
1120110	5.75756	A1S_0968	phthalate transporter
1121413	5.35363	A1S_0969	transketolase
1121857	5.58651	A1S_0970	transketolase subunit beta protein
1123756	4.9349	A1S_0971	B12-dependent methionine synthase
1125265	5.8176	A1S_0971	B12-dependent methionine synthase
1126432	5.62987	IGR A1S_0971, A1S_0972
1126775	5.56252	IGR A1S_0971, A1S_0972
1127483	5.28997	A1S_0972	phosphate transporter
1128576	6.07907	IGR A1S_0972, A1S_0973
1128989	4.93961	A1S_0973	D-serine dehydratase
1131298	5.61378	A1S_0975	hypothetical protein
1132368	6.11158	A1S_0976	hypothetical protein
1132714	5.35774	A1S_0976	hypothetical protein
1133259	4.90185	A1S_0977	arylsulfatase
1134223	5.94231	A1S_0977	arylsulfatase
1135421	4.78102	A1S_0978	hypothetical protein
1135888	5.13732	IGR A1S_0978, A1S_0979
1136918	6.51749	A1S_0980	ferric enterobactin receptor precursor
1138533	4.83965	A1S_0981	ferric enterobactin receptor precursor
1140106	4.84825	A1S_0983	lipase
1141466	5.34698	A1S_0984	carbonic anhydrase
1141764	5.34655	A1S_0984	carbonic anhydrase
1142202	5.50599	A1S_0985	hypothetical protein
1142647	5.91423	IGR A1S_0985, A1S_0986
1143129	4.78124	A1S_0986	transport protein
1145449	5.10416	A1S_0987	hypothetical protein
1145986	4.57926	A1S_0988	hypothetical protein
1149400	5.57224	A1S_0990	polyphosphate kinase
1149798	5.50627	A1S_0991	hypothetical protein
1152535	5.55193	A1S_0994	rubredoxin reductase
1155502	6.27208	IGR A1S_0997, A1S_0998
1156144	5.28233	A1S_0998	lysyl-tRNA synthetase
1159585	4.867	A1S_1000	sulfate adenylyltransferase subunit 2
1163319	5.0449	A1S_1004	citrate transporter
1163813	5.37638	A1S_1004	citrate transporter
1164432	5.29022	IGR A1S_1004, A1S_1005
1166482	5.82104	A1S_1006	transcriptional regulator
1167137	6.37664	IGR A1S_1007, A1S_1008
1168758	5.09915	A1S_1008	isocitrate lyase
1170142	5.19263	IGR A1S_1009, A1S_1010
1171199	5.31094	A1S_1011	urease accessory protein
1171647	5.97985	IGR A1S_1011, A1S_1012
1175098	5.64978	IGR A1S_1015, A1S_1016
1176428	5.43085	A1S_1018	urease accessory protein
1178937	5.06481	A1S_1020	penicillin-binding protein 2
1179343	5.6546	A1S_1020	penicillin-binding protein 2
1182004	4.91238	A1S_1023	adenylate kinase
1183254	5.20431	IGR A1S_1024, A1S_1025
1184409	5.05383	IGR A1S_1025, A1S_1026
1186770	5.36232	IGR A1S_1027, A1S_1028
1189096	5.6443	A1S_1030	DNA-binding ATP-dependent protease La
1189869	5.80767	A1S_1030	DNA-binding ATP-dependent protease La
1194672	5.27433	A1S_1032	hypothetical protein
1195013	5.5571	A1S_1032	hypothetical protein
1196707	5.21518	A1S_1032	hypothetical protein
1197018	5.59654	A1S_1032	hypothetical protein
1201723	5.40872	IGR A1S_1037, A1S_1038
1203649	5.20681	A1S_1039	aminopeptidase P
1204653	4.91407	A1S_1040	ubiH protein 2-octaprenyl-6-methoxyphynol hydroxylase, FAD/NAD(P)-binding
1205891	4.93749	A1S_1041	FAD-dependent monooxygenase
1206361	5.16676	A1S_1042	hypothetical protein
1206881	5.72799	A1S_1043	transcriptional regulator
1207698	5.58982	A1S_1045	Co/Zn/Cd efflux system
1208160	4.74729	A1S_1046	lysine exporter protein LysE/YggA
1208634	5.19185	A1S_1047	chromosome replication initiation inhibitor protein
1209091	5.17804	A1S_1047	chromosome replication initiation inhibitor protein
1211995	5.83325	A1S_1050	signal peptide
1213896	5.82641	A1S_1053	hypothetical protein
1214449	5.59735	A1S_1053	hypothetical protein
1218014	5.79992	A1S_1055	hypothetical protein
1218456	5.57557	A1S_1055	hypothetical protein
1219358	5.3516	A1S_1055	hypothetical protein
1220195	5.47485	A1S_1055	hypothetical protein
1222220	5.04855	IGR A1S_1056, A1S_1057
1224925	5.82953	A1S_1060	oligopeptide transport protein
1226440	5.03888	A1S_1062	FMN oxidoreductase
1227413	4.7047	A1S_1063	TonB-dependent siderophore receptor
1228538	5.48058	A1S_1063	TonB-dependent siderophore receptor
1229075	5.29864	A1S_1063	TonB-dependent siderophore receptor
1235062	5.11484	IGR A1S_1069, A1S_1070
1235383	5.10241	A1S_1070	24-dienoyl-CoA reductase
1235999	4.72009	A1S_1070	24-dienoyl-CoA reductase
1237233	5.76943	IGR A1S_1071, A1S_1072
1238565	5.677	IGR A1S_1071, A1S_1072
1238947	5.57336	IGR A1S_1071, A1S_1072
1242352	5.43865	A1S_1073	hemolysin-type calcium-binding protein
1242868	5.9505	A1S_1073	hemolysin-type calcium-binding protein
1244837	5.81174	A1S_1073	hemolysin-type calcium-binding protein
1246670	4.39333	A1S_1073	hemolysin-type calcium-binding protein
1247498	5.30161	A1S_1073	hemolysin-type calcium-binding protein
1249699	4.66279	A1S_1073	hemolysin-type calcium-binding protein
1250565	5.05573	A1S_1073	hemolysin-type calcium-binding protein
1251847	5.02847	IGR A1S_1073, A1S_1074
1252489	5.76041	A1S_1074	hypothetical protein
1253356	5.03144	A1S_1075	D-amino-acid dehydrogenase
1255326	5.4109	A1S_1077	hypothetical protein
1256982	7.32646	A1S_1078	hypothetical protein
1257417	6.00277	IGR A1S_1078, A1S_1079
1257935	5.59658	A1S_1079	dichlorophenol hydroxylase
1260028	4.93345	IGR A1S_1079, A1S_1080
1260503	6.38221	A1S_1080	lipoprotein
1261604	5.36721	IGR A1S_1080, A1S_1081
1269103	5.66058	A1S_1086	hypothetical protein
1269646	5.12814	A1S_1087	GntR family transcriptional regulator
1272774	5.27643	IGR A1S_1089, A1S_1090
1273644	5.6699	A1S_1091	succinylornithine transaminase (carbon starvation protein C)
1276170	4.77682	IGR A1S_1093, A1S_1094
1277115	4.90099	A1S_1094	D-serine/D-alanine/glycine transporter
1277827	4.97544	IGR A1S_1094, A1S_1095
1280160	5.6452	A1S_1095	aldehyde dehydrogenase
1281396	5.3857	A1S_1096	hypothetical protein
1284751	4.91163	IGR A1S_1098, A1S_1099
1285813	6.00593	A1S_1099	major facilitator superfamily D-glucarate/D-galactarate permease
1288353	5.08271	A1S_1101	5-dehydro-4-deoxyglucarate dehydratase
1289759	5.22131	A1S_1102	2-ketoglutarate semialdehyde dehydrogenase
1290484	5.56886	A1S_1102	2-ketoglutarate semialdehyde dehydrogenase
1291675	5.67853	A1S_1104	chlorogenate esterase
1299926	4.49291	A1S_1110	hydroxybenzaldehyde dehydrogenase
1301720	5.63063	A1S_1112	3-hydroxyphenylpropionic transporter MhpT
1302793	4.95417	A1S_1113	transcriptional regulator
1304536	4.58008	A1S_1115	vanillate O-demethylase oxidoreductase
1305174	4.93546	A1S_1116	vanillate O-demethylase oxygenase subunit
1305743	4.88067	A1S_1116	vanillate O-demethylase oxygenase subunit
1307551	5.5554	A1S_1117	MFS superfamily vanillate transporter
1308999	4.97291	A1S_1118	porin for vanillate trafficking (VanP)
1309331	4.52773	A1S_1119	choline dehydrogenase-like flavoprotein
1310105	5.9953	A1S_1119	choline dehydrogenase-like flavoprotein
1310479	5.31223	A1S_1119	choline dehydrogenase-like flavoprotein
1311966	5.14531	A1S_1122	short-chain dehydrogenase
1312811	5.06431	IGR A1S_1122, A1S_1123
1313209	5.10982	A1S_1123	flavin-binding monooxygenase
1315442	6.36293	A1S_1124	AraC family transcriptional regulator
1315739	6.06658	A1S_1125	transferase
1316158	5.43978	A1S_1125	transferase
1317682	5.4652	IGR A1S_1126, A1S_1127
1320620	5.00408	A1S_1129	repressor protein
1323411	5.56477	IGR A1S_1131, A1S_1132
1325022	5.10521	A1S_1134	flavin-binding monooxygenase
1325932	5.22693	IGR A1S_1134, A1S_1135
1326547	4.94968	IGR A1S_1134, A1S_1135
1328245	4.79503	A1S_1137	adenosine deaminase
1329035	4.94531	A1S_1137	adenosine deaminase
1330018	5.52661	A1S_1139	signal peptide
1332419	4.93684	A1S_1142	aspartate kinase
1337530	5.20278	A1S_1144	S24 family peptidase
1337941	5.70496	IGR A1S_1144, A1S_1145
1338590	4.94773	IGR A1S_1145, A1S_1147
1339413	4.75125	A1S_1147	site-specific DNA methylase-like protein
1346982	4.62353	A1S_1152	helicase
1348446	5.50026	A1S_1153	phage-like protein
1349142	5.04159	A1S_1154	bacteriophage protein
1350781	5.46556	IGR A1S_1154, A1S_1155
1352226	4.90182	A1S_1156	hypothetical protein
1352885	5.809	A1S_1157	hypothetical protein
1353863	5.50381	A1S_1158	signal peptide
1354275	4.99804	A1S_1159	hypothetical protein
1356296	4.83131	A1S_1162	hypothetical protein
1356841	5.7291	A1S_1163	hypothetical protein
1358213	5.13928	A1S_1164	phage tail tape meausure protein
1360438	5.20357	A1S_1165	phage tail tape meausure protein
1362416	5.40824	A1S_1168	hypothetical protein
1363793	4.60445	A1S_1168	hypothetical protein
1366595	5.38782	A1S_1170	hypothetical protein
1367195	5.29645	A1S_1170	hypothetical protein
1368621	4.86748	A1S_1171	hypothetical protein
1370278	5.82474	IGR A1S_1172, A1S_1173
1370648	5.05649	A1S_1173	RumB
1371067	4.95447	A1S_1173	RumB
1371446	5.05713	A1S_1173	RumB
1371883	5.32164	A1S_1174	DNA polymerase V component
1373183	5.24648	IGR A1S_1174, A1S_1175
1374548	5.35394	A1S_1175	phage integrase
1376817	4.85742	A1S_1176	alanyl-tRNA synthetase
1378393	5.43444	IGR A1S_1176, A1S_1177
1379241	5.4954	A1S_1177	glyceraldehyde 3-phosphate dehydrogenase
1381029	5.08857	A1S_1178	ATP phosphoribosyltransferase regulatory subunit
1383289	5.24521	A1S_1180	Zn-dependent protease with chaperone function
1384248	5.86793	A1S_1181	oxidoreductase
1384569	5.9312	A1S_1181	oxidoreductase
1385348	5.19639	A1S_1182	cyclic AMP receptor protein
1388438	5.30846	A1S_1186	ATP-dependent protease Hsp 100
1389014	5.2057	A1S_1186	ATP-dependent protease Hsp 101
1390684	5.40612	A1S_1186	ATP-dependent protease Hsp 102
1391858	4.89146	IGR A1S_1187, A1S_1188
1392202	5.64143	A1S_1188	N-6 adenine-specific DNA methylase
1392838	5.97375	A1S_1189	N-6 adenine-specific DNA methylase
1394620	5.43598	IGR A1S_1189, A1S_1190
1396383	5.81331	A1S_1191	aspartate carbamoyltransferase non-catalytic subunit
1399504	6.02348	A1S_1194	hypothetical protein
1401814	5.01697	A1S_1197	extracellular nuclease
1402323	5.87772	A1S_1197	extracellular nuclease
1402634	5.91818	A1S_1197	extracellular nuclease
1402976	5.25621	IGR A1S_1197, A1S_1198
1409371	5.94903	IGR A1S_1205, A1S_1206
1410308	5.19929	A1S_1206	ATP-dependent helicase
1411835	5.27365	A1S_1206	ATP-dependent helicase
1412259	4.7382	A1S_1206	ATP-dependent helicase
1412678	4.97663	A1S_1207	ATP-dependent helicase
1413382	5.10207	A1S_1208	3-oxoacyl-ACP synthase
1413731	5.1483	A1S_1208	3-oxoacyl-ACP synthase
1415574	5.59513	IGR A1S_1209, A1S_1210
1416213	4.80948	A1S_1210	major facilitator superfamily transporter
1416943	5.2835	A1S_1210	major facilitator superfamily transporter
1417305	5.91921	IGR A1S_1210, A1S_1211
1418978	5.1567	A1S_1212	1,6-dihydroxycyclohexa-2,4-diene-1-carboxylate dehydrogenase
1421986	5.29335	A1S_1215	benzoate 12 dioxygenase subunit alpha
1424041	5.80581	IGR A1S_1216, A1S_1217
1424965	5.42946	A1S_1217	heavy metal translocating P-type ATPase
1426779	5.93097	A1S_1217	heavy metal translocating P-type ATPase
1428651	4.99721	IGR A1S_1219, A1S_1120
1428940	4.92766	IGR A1S_1219, A1S_1120
1430656	4.69606	IGR A1S_1220, A1S_1221
1433596	5.63898	A1S_1225	peptidase S24 S26A and S26B
1433980	4.70965	IGR A1S_1225, A1S_1226
1434483	5.80189	IGR A1S_1225, A1S_1226
1436095	4.92206	IGR A1S_1227, A1S_1228
1437383	5.53435	IGR A1S_1228, A1S_1229
1439456	5.34875	IGR A1S_1229, A1S_1230
1439770	5.17272	IGR A1S_1229, A1S_1230
1440846	5.08488	A1S_1230	phage putative head morphogenesis protein
1442643	5.83439	IGR A1S_1231, A1S_1232
1444463	5.67596	IGR A1S_1232, A1S_1233
1444872	5.46809	A1S_1235	cysteinyl-tRNA synthetase
1446826	5.72341	A1S_1235	cysteinyl-tRNA synthetase
1447781	5.67139	A1S_1235	cysteinyl-tRNA synthetase
1450162	5.46113	A1S_1238	hypothetical protein
1450509	5.87561	A1S_1239	transport protein
1453688	5.33109	A1S_1242	RND efflux transporter
1453990	5.70009	A1S_1242	multidrug ABC transporter transmembrane protein
1456955	5.53548	A1S_1244	hypothetical protein
1457569	5.12091	A1S_1245	acyltransferase
1460106	6.51407	A1S_1248	hypothetical protein
1467152	4.98649	A1S_1254	hypothetical protein
1467948	6.35742	A1S_1254	hypothetical protein
1468470	5.15274	A1S_1255	lipid A biosynthesis lauroyl acyltransferase
1469560	5.03347	IGR A1S_1255, A1S_1256
1470375	5.56028	IGR A1S_1255, A1S_1256
1473075	6.24858	A1S_1257	major facilitator superfamily transporter
1473617	5.04677	IGR A1S_1257, A1S_1258
1475178	4.98197	A1S_1259	MerR family transcriptional regulator
1476193	5.29856	A1S_1260	hypothetical protein
1477492	5.08692	A1S_1261	3-hydroxyacyl-CoA dehydrogenase
1479352	5.56839	A1S_1263	L-2-haloalkanoic acid dehalogenase
1480958	5.61184	A1S_1264	class A beta-lactamase
1481423	4.87785	IGR A1S_1264, A1S_1265
1484610	5.74107	A1S_1266	hypothetical protein
1485937	5.12144	A1S_1268	hypothetical protein
1489262	5.11153	A1S_1270	hypothetical protein
1491235	4.98071	A1S_1271	chloride transport protein
1497944	5.01619	IGR A1S_1276, A1S_1277
1498600	5.57102	A1S_1277	allophanate hydrolase subunit 2
1498979	5.14418	A1S_1277	allophanate hydrolase subunit 3
1500444	5.4543	A1S_1277	allophanate hydrolase subunit 4
1501645	4.33283	A1S_1279	hypothetical protein
1503357	5.69332	A1S_1281	hypothetical protein
1505597	5.3157	IGR A1S_1281, A1S_1282
1505908	5.01852	A1S_1282	hypothetical protein
1507133	4.921	A1S_1283	amidase
1507458	5.74618	A1S_1283	amidase
1509365	4.6956	A1S_1285	ABC transporter
1509911	6.24219	A1S_1286	binding-protein dependent transport system inner membrane protein
1512575	5.48381	A1S_1288	VGR-like protein
1513439	5.15865	A1S_1289	VGR-like protein
1517454	5.39261	A1S_1291	hypothetical protein
1517737	5.12411	A1S_1291	hypothetical protein
1518455	6.18758	IGR A1S_1291, A1S_1292
1518753	4.92299	IGR A1S_1291, A1S_1292
1519161	5.98368	IGR A1S_1291, A1S_1292
1520968	5.18073	A1S_1295	hypothetical protein
1522792	5.51333	A1S_1297	hypothetical protein
1524610	5.05429	A1S_1299	hypothetical protein
1525218	5.16921	A1S_1300	hypothetical protein
1527831	5.34606	A1S_1302	hypothetical protein
1528317	5.97885	A1S_1302	hypothetical protein
1529415	5.78666	A1S_1302	hypothetical protein
1531764	5.68015	A1S_1304	hypothetical protein
1532326	5.12757	A1S_1305	outer membrane lipoprotein
1533431	5.77187	A1S_1307	ClpA/B-type chaperone
1535429	5.42863	A1S_1307	ClpA/B-type chaperone
1537170	5.40068	A1S_1309	hypothetical protein
1539082	5.25668	A1S_1310	hypothetical protein
1539357	5.37638	IGR A1S_1310, A1S_1311
1540670	4.82777	A1S_1312	hypothetical protein
1541806	5.24345	A1S_1314	ankyrin repeat-containing protein
1542166	5.11179	A1S_1314	ankyrin repeat-containing protein
1542892	5.54012	IGR A1S_1315, A1S_1316
1543597	6.29499	IGR A1S_1315, A1S_1316
1544849	4.94513	A1S_1317	hypothetical protein
1545673	5.30772	A1S_1318	N-acetyltransferase GCN5
1547194	5.35361	IGR A1S_1319, A1S_1320
1547526	5.22571	IGR A1S_1319, A1S_1320
1548026	5.06168	A1S_1320	transcriptional regulator SoxR
1552306	4.81177	A1S_1324	hypothetical protein
1554287	5.86999	A1S_1326	hypothetical protein
1557397	5.35443	A1S_1331	major facilitator superfamily transporter
1560092	5.00839	A1S_1332	aldehyde dehydrogenase family protein
1560521	5.57766	A1S_1333	amino acid transporter
1560988	4.80658	A1S_1333	amino acid transporter
1561863	5.05463	A1S_1333	amino acid transporter
1564289	5.75114	A1S_1335	bifunctional aldehyde dehydrogenase/enoyl-CoA hydratase
1565111	4.4016	A1S_1335	bifunctional aldehyde dehydrogenase/enoyl-CoA hydratase
1566446	5.1053	A1S_1336	phenylacetate-CoA oxygenase subunit PaaA
1566730	5.31002	A1S_1336	phenylacetate-CoA oxygenase subunit PaaA
1569356	5.08538	A1S_1340	phenylacetate-CoA oxygenase/reductase PaaK subunit
1570713	5.03174	IGR A1S_1341, A1S_1342
1571193	4.97899	A1S_1342	enoyl-CoA hydratase
1571903	5.54833	A1S_1343	protein PaaC
1574008	6.0695	A1S_1344	thiolase
1578131	5.09753	IGR A1S_1349, A1S_1350
1578797	5.59582	IGR A1S_1349, A1S_1350
1580936	5.19723	IGR A1S_1349, A1S_1350
1581358	5.75138	IGR A1S_1349, A1S_1350
1583066	5.1057	IGR A1S_1350, A1S_1351
1586167	5.79739	A1S_1354	ACP phosphodiesterase
1586494	6.5575	A1S_1355	p-hydroxybenzoate hydroxylase transcriptional activator
1587210	4.93467	IGR A1S_1355, A1S_1356
1590196	4.76323	IGR A1S_1357, A1S_1358
1590484	4.90956	IGR A1S_1357, A1S_1358
1594398	6.22187	A1S_1361	spermidine/putrescine ABC transporter ATPase
1594714	5.76041	A1S_1362	Fe3+ ABC transporter permease
1596943	5.68598	A1S_1363	hypothetical protein
1597709	5.48839	A1S_1364	class V aminotransferase
1600152	5.02239	A1S_1366	amino acid transporter LysE
1601947	4.99471	A1S_1368	pyruvate ferredoxin/flavodoxin oxidoreductase
1602504	5.58732	A1S_1369	oxidoreductase protein
1603373	5.03936	A1S_1369	oxidoreductase protein
1604170	5.02766	A1S_1370	oxidoreductase
1605904	4.96686	A1S_1371	LysR family transcriptional regulator
1606883	5.08172	A1S_1372	hypothetical protein
1608210	4.82538	A1S_1373	acyl-CoA carboxylase subunit alpha protein
1609353	5.04516	A1S_1373	acyl-CoA carboxylase subunit alpha protein
1612940	4.94226	A1S_1376	acyl-CoA dehydrogenase
1613470	5.126	A1S_1377	acrR family transcriptional regulator
1613979	5.40913	IGR A1S_1377, A1S_1378
1616124	5.47164	A1S_1379	SAM-dependent methyltransferase
1616587	4.93749	IGR A1S_1379, A1S_1380
1619567	5.43084	A1S_1382	transcriptional regulator
1620960	4.8836	IGR A1S_1382, A1S_1383
1621323	5.30888	IGR A1S_1382, A1S_1383
1621865	5.24039	IGR A1S_1382, A1S_1383
1622392	5.65672	IGR A1S_1382, A1S_1383
1623948	5.78659	A1S_1384	CinA-like protein
1626053	4.90385	IGR A1S_1385, A1S_1386
1627836	4.99486	A1S_1386	catalase
1628355	5.05883	A1S_1387	oxidoreductase
1633292	4.50747	A1S_1392	hypothetical protein
1634058	5.11236	A1S_1392	hypothetical protein
1635009	4.85691	IGR A1S_1392, A1S_1393
1635570	4.93041	A1S_1393	two-component sensor kinase
1636672	4.84913	A1S_1393	two-component sensor kinase
1637211	5.94362	A1S_1393	two-component sensor kinase
1638300	5.39383	A1S_1393	two-component sensor kinase
1638733	5.49454	A1S_1394	two-component response regulator protein
1640123	5.20022	IGR A1S_1395, A1S_1396
1642932	4.91336	A1S_1399	ArtI protein
1644696	5.41913	A1S_1401	transcriptional regulator
1645329	4.57999	IGR A1S_1401, A1S_1402
1648196	5.38584	A1S_1405	cysteine desulfurase 1 (Csd)
1649055	5.48402	A1S_1406	major membrane protein I (MMP-I)
1649408	5.00419	A1S_1406	major membrane protein I (MMP-I)
1650400	5.75099	A1S_1407	serine acetyltransferase
1651058	5.59505	A1S_1408	rhodanese-related sulfurtransferase
1651591	5.26896	A1S_1409	short-chain dehydrogenase
1651898	5.36004	A1S_1409	short-chain dehydrogenase
1653890	4.67441	A1S_1411	glutathione S-transferase protein
1655614	5.12036	A1S_1413	regulatory protein
1656460	4.96741	A1S_1414	LrgB-like protein
1657970	5.30937	A1S_1415	transcriptional regulator
1658562	5.34544	IGR A1S_1415, A1S_1416
1660420	4.73952	A1S_1418	MFS permease
1662323	5.3857	A1S_1420	regulatory protein LysR:LysR, substrate-binding
1662730	5.61013	A1S_1420	regulatory protein LysR:LysR, substrate-binding
1663297	4.86808	A1S_1421	malonate decarboxylase subunit alpha
1663971	4.98839	A1S_1421	malonate decarboxylase subunit alpha
1665068	5.02493	A1S_1422	triphosphoribosyl-dephospho-CoA synthase
1665409	5.36015	A1S_1422	triphosphoribosyl-dephospho-CoA synthase
1665758	5.36651	A1S_1423	malonate decarboxylase subunit delta
1666537	5.30938	A1S_1424	malonate decarboxylase subunit beta
1669180	4.7515	IGR A1S_1427, A1S_1428
1669989	5.99584	A1S_1429	malonate transporter
1670313	5.42485	IGR A1S_1429, A1S_1430
1671630	5.08637	A1S_1432	hypothetical protein
1672098	5.19484	A1S_1432	hypothetical protein
1672632	5.61821	A1S_1432	hypothetical protein
1673957	5.44269	A1S_1433	ubiquinol oxidase subunit II
1676055	5.33294	IGR A1S_1434, A1S_1435
1676531	5.45023	A1S_1435	hypothetical protein
1676906	5.32238	A1S_1435	hypothetical protein
1677607	4.26037	A1S_1436	acyl-CoA dehydrogenase
1678701	5.9804	IGR A1S_1437, A1S_1438
1679489	5.07215	A1S_1439	coenzyme F420-dependent N5N10-methylene tetrahydromethanopterin reductase
1680240	5.07605	IGR A1S_1439, A1S_1440
1680532	6.11631	A1S_1440	MFS family transporter
1681095	5.35394	A1S_1440	MFS family transporter
1683035	5.14247	IGR A1S_1441, A1S_1442
1685424	6.17516	A1S_1444	ABC taurine transporter permease subunit
1686545	4.83203	A1S_1445	taurine dioxygenase
1687577	5.00627	IGR A1S_1446, A1S_1447
1688369	5.0802	A1S_1447	permease
1688730	5.00592	A1S_1447	permease
1689614	4.88665	IGR A1S_1447, A1S_1448
1689922	4.91615	A1S_1448	transcriptional regulator
1692125	5.20378	IGR A1S_1450, A1S_1451
1693997	4.99235	A1S_1451	hypothetical protein
1695801	5.98284	A1S_1454	transmembrane arsenate pump protein
1696191	5.72287	A1S_1454	transmembrane arsenate pump protein
1696955	5.69977	A1S_1455	transcriptional regulator
1697759	5.39965	IGR A1S_1455, A1S_1456
1700238	2.70932	A1S_1460	alkyl hydroperoxide reductase subunit F
1701055	5.06445	A1S_1461	hypothetical protein
1701441	4.98991	A1S_1461	hypothetical protein
1702380	5.13178	IGR A1S_1461, A1S_1462
1702751	4.83967	A1S_1462	hypothetical protein
1703926	6.10998	A1S_1463	serine acetyltransferase
1706788	4.96023	A1S_1465	DNA polymerase III subunit alpha
1707401	5.1198	A1S_1465	DNA polymerase III subunit alpha
1709668	4.97034	A1S_1466	glutaminase-asparaginase
1714560	5.07119	A1S_1469	peptide methionine sulfoxide reductase
1718047	5.63435	A1S_1474	uridylyltransferase
1718800	4.82737	A1S_1474	uridylyltransferase
1719473	5.41339	A1S_1474	uridylyltransferase
1720236	5.55743	A1S_1474	uridylyltransferase
1720802	5.25698	A1S_1475	phosphoribosylglycinamide formyltransferase 2
1726093	4.75233	A1S_1480	hypothetical protein
1729647	5.09001	A1S_1484	D-methionine transport protein
1730469	4.78222	A1S_1485	D-methionine transport protein
1731206	5.87921	A1S_1486	monooxygenase (DszA-like)
1732069	4.7932	IGR A1S_1486, A1S_1487
1732791	5.56488	A1S_1487	Acyl-CoA dehydrogenase
1733615	5.45976	A1S_1488	Acyl-CoA dehydrogenase
1736547	5.01962	A1S_1490	glutamate/aspartate transport protein
1737954	4.70831	A1S_1491	glutamate/aspartate transport protein
1739755	5.7028	A1S_1494	hypothetical protein
1741280	5.71634	IGR A1S_1494, A1S_1495
1741620	5.54212	A1S_1495	transcriptional regulator
1742222	5.41707	A1S_1496	hypothetical protein
1746129	4.83776	IGR tRNA-Met, A1S_1501
1748442	5.16374	A1S_1503	transmembrane pair
1748755	5.80775	A1S_1503	transmembrane pair
1750082	4.95712	A1S_1504	purine-cytosine permease
1751170	4.91957	A1S_1505	hypothetical protein
1751994	5.23237	IGR A1S_1505, A1S_1506
1754135	5.23367	A1S_1507	fimbrial protein
1754509	4.98258	A1S_1507	fimbrial protein
1756782	5.90991	A1S_1508	fimbrial biogenesis outer membrane usher protein
1757198	5.71218	IGR A1S_1508, A1S_1509
1758892	5.33563	IGR A1S_1510, A1S_1511
1760784	5.42156	IGR A1S_1511, A1S_1512
1761124	5.62568	A1S_1512	ferredoxin
1761940	4.39537	IGR A1S_1512, A1S_1513
1762846	5.43165	A1S_1513	hypothetical protein
1763617	5.12206	A1S_1514	holliday junction nuclease
1765317	5.22205	IGR A1S_1516, A1S_1517
1766478	5.70006	IGR A1S_1517, A1S_1518
1770733	4.60397	IGR A1S_1520, A1S_1521
1773641	4.93386	A1S_1524	hypothetical protein
1776860	5.26117	IGR A1S_1527, A1S_1528
1780160	4.97847	A1S_1528	bifunctional proline dehydrogenase/pyrroline-5-carboxylate dehydrogenase
1780692	5.5512	A1S_1528	bifunctional proline dehydrogenase/pyrroline-5-carboxylate dehydrogenase
1781104	5.16091	A1S_1529	leucine-responsive regulatory protein
1782257	4.95189	A1S_1530	SSS family major sodium/proline symporter
1782683	5.53895	IGR A1S_1530, A1S_1531
1784638	5.23813	A1S_1533	AraC family transcriptional regulator
1784963	5.85514	A1S_1533	AraC family transcriptional regulator
1792356	5.32014	IGR A1S_1540, A1S_1541
1793222	5.94809	A1S_1541	hypothetical protein
1796813	5.02638	A1S_1544	fructose-1,6-bisphosphate aldolase
1798104	5.55991	A1S_1545	peptidyl-prolyl cis-trans isomerase
1798435	5.58984	A1S_1545	peptidyl-prolyl cis-trans isomerase
1798807	5.62029	A1S_1545	peptidyl-prolyl cis-trans isomerase
1802020	4.81565	A1S_1548	phosphotransferase
1802844	4.83036	IGR A1S_1548, A1S_1549
1804081	5.04005	A1S_1550	16S rRNA methyltransferase GidB
1807245	5.27131	A1S_1555	lipid transport protein flippase
1808704	5.71107	A1S_1555	lipid transport protein flippase
1809025	5.23193	IGR A1S_1555, A1S_1556
1810834	4.97134	A1S_1558	DNA polymerase III subunit delta'
1811525	5.43915	IGR A1S_1558, A1S_1559
1812464	4.99396	A1S_1560	deoxyribonuclease
1813137	5.33595	A1S_1561	transcriptional regulator
1813746	5.23464	A1S_1562	general secretion pathway protein G precursor
1815430	4.72866	A1S_1565	general secretion pathway protein K
1815967	4.97739	IGR A1S_1565, A1S_1566
1816799	5.17056	IGR A1S_1566, A1S_1567
1818340	6.05174	A1S_1568	enoyl-CoA hydratase/isomerase
1819465	5.13596	A1S_1570	hypothetical protein
1819906	4.94189	A1S_1571	cytidylate kinase
1820494	5.35126	IGR A1S_1571, A1S_1572
1821392	4.40976	A1S_1572	30S ribosomal protein S1
1823338	4.7895	A1S_1575	orotidine 5'-phosphate decarboxylase
1825812	5.60217	A1S_1577	flavin-binding monooxygenase
1826866	5.31286	A1S_1578	transcriptional regulator
1827997	4.81303	A1S_1579	ATPase
1830893	4.92035	IGR A1S_1581, A1S_1582
1832093	5.37311	IGR A1S_1581, A1S_1582
1833351	4.97159	IGR A1S_1581, A1S_1582
1833682	4.8981	A1S_1582	Cro/CI family transcriptional regulator
1834418	4.41206	IGR A1S_1582, 1583
1835067	5.52051	A1S_1584	hypothetical protein
1835374	5.33507	A1S_1584	hypothetical protein
1837359	5.50874	IGR A1S_1585, A1S_1586
1838712	5.74088	IGR A1S_1585, A1S_1586
1843586	6.07097	IGR A1S_1586, A1S_1587
1844647	5.21284	A1S_1588	Phage terminase-like protein large subunit
1845365	4.62505	IGR A1S_1588, A1S_1589
1846233	6.08216	A1S_1589	hypothetical protein
1846600	6.19197	IGR A1S_1589, A1S_1590
1851035	5.32448	IGR A1S_1595, A1S_1596
1851381	4.85799	IGR A1S_1595, A1S_1596
1854433	5.29528	A1S_1597	lambda family phage tail tape measure protein
1856948	5.19438	A1S_1598	hypothetical protein
1857333	5.46769	A1S_1598	hypothetical protein
1859266	5.20142	A1S_1598	hypothetical protein
1861130	4.99465	A1S_1599	hypothetical protein
1862415	5.13882	A1S_1600	lysozyme
1863055	4.93189	IGR A1S_1600, A1S_1601
1863441	5.12505	IGR A1S_1600, A1S_1601
1865131	4.90727	A1S_1601	malate synthase G
1867946	5.30455	A1S_1605	biopolymer transport proteins
1868537	4.83874	IGR A1S_1605, A1S_1606
1869283	4.71873	IGR A1S_1605, A1S_1606
1871581	5.56342	A1S_1607	TonB-dependent receptor
1872397	4.99868	IGR A1S_1607, A1S_1608
1873179	5.32943	IGR A1S_1607, A1S_1608
1876885	4.71328	A1S_1610	Zn-dependent oligopeptidase
1877645	5.22349	A1S_1610	Zn-dependent oligopeptidase
1880040	4.68415	A1S_1612	ABC-type dipeptide/oligopeptide/nickel transport systems permease components
1881997	5.16864	A1S_1613	ABC transporter ATP-binding protein
1882574	5.04267	A1S_1613	ABC transporter ATP-binding protein
1883205	4.92124	A1S_1614	hypothetical protein
1883875	5.57178	IGR A1S_1614, A1S_1615
1884257	5.1245	IGR A1S_1614, A1S_1615
1886582	5.56004	A1S_1618	hypothetical protein
1886980	5.2377	IGR A1S_1618, A1S_1619
1889256	5.45781	A1S_1621	iron-dependent peroxidase
1890368	5.37638	A1S_1623	transcription-repair coupling factor
1890677	5.39674	A1S_1623	transcription-repair coupling factor
1891035	4.87613	A1S_1623	transcription-repair coupling factor
1892926	5.5385	A1S_1623	transcription-repair coupling factor
1893190	5.53967	A1S_1623	transcription-repair coupling factor
1896387	5.07681	A1S_1628	chaperone protein HscA
1897414	5.68158	A1S_1628	chaperone protein HscA
1898470	5.22793	A1S_1630	hypothetical protein
1899831	4.61336	A1S_1633	cysteine desulfurase
1900348	5.92593	A1S_1633	cysteine desulfurase
1902189	5.73589	A1S_1636	poly(hydroxyalcanoate) granule associated protein
1904476	5.1009	A1S_1639	peptidyl-prolyl cis-trans isomerase
1910424	5.92409	A1S_1644	hypothetical protein
1912711	5.202	IGR A1S_1646, A1S_1647
1913065	5.35489	IGR A1S_1646, A1S_1647
1914443	5.23534	A1S_1647	siderophore biosynthesis protein
1914806	5.17662	IGR A1S_1647, A1S_1648
1918591	5.46651	A1S_1651	hypothetical protein
1919047	4.98655	IGR A1S_1650, A1S_1651
1920140	4.99072	A1S_1652	hypothetical protein
1921617	4.94084	A1S_1653	hypothetical protein
1925643	5.36876	IGR A1S_1655, A1S_1656
1926448	4.33701	A1S_1656	hypothetical protein
1927003	5.6639	A1S_1656	hypothetical protein
1927963	5.38903	A1S_1657	siderophore biosynthesis protein
1928505	5.15747	IGR A1S_1657, A1S_1658
1929112	4.81822	A1S_1658	haloacid dehalogenase-like hydrolase
1930118	5.3813	A1S_1658	haloacid dehalogenase-like hydrolase
1931432	5.4169	IGR A1S_1658, A1S_1659
1935021	4.77097	A1S_1662	hypothetical protein
1938577	5.15462	IGR A1S_1665, A1S_1666
1938941	5.3422	A1S_1666	hypothetical protein
1940026	5.15763	A1S_1666	hypothetical protein
1943017	5.1496	IGR A1S_1667, A1S_1668
1943428	5.14953	A1S_1668	lipid-A-disaccharide synthase
1945197	4.99998	A1S_1670	secretion protein HlyD
1945593	5.62305	A1S_1670	secretion protein HlyD
1945970	5.20941	IGR A1S_1670, A1S_1671
1946372	5.334	A1S_1671	PltJ
1946816	5.14491	A1S_1671	PltJ
1947637	5.75473	A1S_1671	PltJ
1948028	5.73601	A1S_1672	hypothetical protein
1950585	6.14661	A1S_1674	hypothetical protein
1951987	4.94685	IGR A1S_1676, A1S_1677
1955816	5.0359	IGR A1S_1680, A1S_1681
1956737	5.00849	IGR A1S_1680, A1S_1681
1957981	5.15431	A1S_1682	poly(R)-hydroxyalkanoic acid synthase
1958327	5.42996	A1S_1682	poly(R)-hydroxyalkanoic acid synthase
1958976	5.0565	IGR A1S_1682, A1S_1683
1959447	4.75956	A1S_1683	O-succinylhomoserine sulfhydrylase
1963042	5.12505	IGR A1S_1686, A1S_1687
1963400	4.77449	IGR A1S_1686, A1S_1687
1964268	5.67961	IGR A1S_1686, A1S_1687
1966067	5.27063	A1S_1690	ATPase
1966808	5.77314	A1S_1691	hypothetical protein
1967089	5.49972	A1S_1691	hypothetical protein
1970107	4.69994	A1S_1693	N5-glutamine S-adenosyl-L-methionine-dependent methyltransferase
1971586	5.13513	A1S_1695	two-component response regulator
1972928	5.30891	IGR A1S_1695, A1S_1696
1973735	4.3633	IGR A1S_1696, A1S_1697
1974170	5.01378	A1S_1697	transcriptional regulator
1975755	5.09071	A1S_1698	lipoyl synthase
1976339	5.2835	IGR A1S_1698, A1S_1699
1977156	5.39597	A1S_1699	acetoin:26-dichlorophenolindophenol oxidoreductase subunit alpha
1977540	5.05143	A1S_1700	acetoin:26-dichlorophenolindophenol oxidoreductase subunit beta
1981070	4.68438	IGR A1S_1702, A1S_1703
1981385	4.95004	IGR A1S_1703, A1S_1704
1984568	4.98897	A1S_1707	transcriptional regulator
1986457	4.86236	IGR A1S_1708, A1S_1709
1986820	4.53285	A1S_1709	hypothetical protein
1991743	5.46892	A1S_1713	AraC family transcriptional regulator
1992695	4.99928	IGR A1S_1714, A1S_1715
1994575	4.78674	IGR A1S_1716, A1S_1717
1997250	5.09614	A1S_1718	oxidoreductase
1998605	5.0489	A1S_1720	hypothetical protein
1999470	4.921	A1S_1721	nitrate/sulfonate/bicarbonate ABC transporter permease
2000458	4.47227	A1S_1722	ABC transporter ATP-binding protein
2001373	5.21238	A1S_1723	phycobiliprotein
2004042	4.27916	IGR A1S_1724, A1S_1725
2005805	4.46709	A1S_1725	ferric siderophore receptor protein
2006215	4.53152	IGR A1S_1725, A1S_1726
2006694	4.79587	A1S_1726	aspartate ammonia-lyase
2006987	4.71432	A1S_1726	aspartate ammonia-lyase
2009255	4.80933	IGR A1S_1726, A1S_1727
2010527	4.77938	IGR A1S_1727, A1S_1728
2011309	4.45926	A1S_1728	LysR family transcriptional regulator
2013954	4.9469	IGR A1S_1730, A1S_1731
2014286	5.30606	A1S_1731	acetoacetyl-CoA transferase subunit beta
2014584	5.22351	A1S_1731	acetoacetyl-CoA transferase subunit beta
2016070	5.10902	A1S_1733	LysR family transcriptional regulator
2017097	5.36034	IGR A1S_1733, A1S_1734
2017749	5.48088	A1S_1734	hypothetical protein
2021690	4.64468	A1S_1736	hypothetical protein
2022756	5.02933	A1S_1737	3-hydroxybutyrate dehydrogenase
2023858	4.98133	A1S_1738	transcriptional regulator
2024668	5.02726	A1S_1739	major facilitator superfamily transporter
2025234	5.11012	A1S_1740	benzoate transport
2029106	5.1169	A1S_1743	oxygenase subunit protein
2031362	5.0454	A1S_1746	transcriptional regulator
2034031	4.81644	IGR A1S_1748, A1S_1749
2036983	4.46684	A1S_1750	AdeB
2037796	4.68926	A1S_1750	AdeB
2038353	5.30557	A1S_1750	AdeB
2039540	5.30771	IGR A1S_1750, A1S_1751
2039886	5.12091	A1S_1751	AdeA membrane fusion protein
2040902	5.14348	IGR A1S_1752, A1S_1753
2041806	5.35179	IGR A1S_1753, A1S_1754
2044107	5.32434	A1S_1755	AdeT
2044537	4.65906	A1S_1756	AraC family transcriptional regulator
2045235	4.86434	A1S_1756	AraC family transcriptional regulator
2045700	4.47201	IGR A1S_1756, A1S_1757
2046541	5.68646	A1S_1757	Alpha/beta hydrolase
2046912	4.68635	A1S_1758	short-chain dehydrogenase
2048546	4.08803	IGR A1S_1759, A1S_1760
2049577	5.04317	IGR A1S_1759, A1S_1760
2050412	4.95279	IGR A1S_1760, A1S_1761
2050729	4.87359	IGR A1S_1760, A1S_1761
2052043	5.42009	IGR A1S_1761, A1S_1762
2053033	4.9477	A1S_1762	hypothetical protein
2054417	4.42883	A1S_1763	transcriptional regulator
2055724	5.35705	A1S_1764	transcriptional regulator
2056341	4.83288	A1S_1765	hypothetical protein
2057202	5.3936	IGR A1S_1765, A1S_1766
2057569	4.93062	IGR A1S_1765, A1S_1766
2059332	5.02773	A1S_1767	acid phosphatase
2063076	5.11305	A1S_1770	hypothetical protein
2064602	4.37748	A1S_1771	hypothetical protein
2065046	5.04746	A1S_1772	MFS family transporter
2065915	5.48554	A1S_1772	MFS family transporter
2068789	4.58695	A1S_1774	hydrolase
2069488	4.9388	IGR A1S_1774, A1S_1775
2070600	5.02317	IGR A1S_1776, A1S_1777
2073038	4.60007	A1S_1777	methylenetetrahydrofolate reductase
2074668	4.34452	A1S_1779	MutT/nudix family protein
2075053	5.1868	IGR A1S_1779, A1S_1780
2076770	5.27671	A1S_1781	ribose-phosphate pyrophosphokinase
2080427	4.59482	A1S_1785	iron transport protein
2080762	4.93949	A1S_1786	iron transport protein
2081085	4.85138	A1S_1786	iron transport protein
2082875	5.10901	IGR A1S_1787, A1S_1788
2084408	5.31814	IGR A1S_1788, A1S_1789
2085716	4.97214	A1S_1790	6-phosphogluconate dehydrogenase
2086175	5.22277	IGR A1S_1790, A1S_1791
2086788	5.07209	A1S_1791	tartrate symporter MFS superfamily protein
2087371	4.69284	A1S_1791	tartrate symporter MFS superfamily protein
2088622	4.91955	IGR A1S_1792, A1S_1793
2089050	4.70748	A1S_1793	LysR family transcriptional regulator
2089389	5.50805	A1S_1793	LysR family transcriptional regulator
2089723	5.25121	A1S_1793	LysR family transcriptional regulator
2090073	5.00691	A1S_1794	hypothetical protein
2090380	5.54041	A1S_1794	hypothetical protein
2091566	4.56193	A1S_1795	dihydroxy-acid dehydratase
2091959	4.58386	A1S_1795	dihydroxy-acid dehydratase
2093726	4.90131	IGR A1S_1796, A1S_1797
2094051	5.37298	A1S_1797	aldehyde dehydrogenase
2095066	4.6357	A1S_1798	transcription regulator protein
2095965	4.44927	A1S_1799	multidrug efflux MFS transporter
2096395	5.13002	A1S_1799	multidrug efflux MFS transporter
2097700	4.95002	A1S_1800	RND efflux transporter
2098771	5.71195	A1S_1803	hypothetical protein
2099258	4.71508	IGR A1S_1803, A1S_1804
2099789	4.87822	A1S_1804	LysR family transcriptional regulator
2101543	5.02435	IGR A1S_1805, A1S_1806
2102678	5.19059	A1S_1806	senescence marker protein-30
2103081	5.0161	A1S_1807	regulatory protein GntR HTH
2103456	4.67099	A1S_1807
2104102	5.38199	A1S_1808	hypothetical protein
2104681	4.96028	A1S_1808	hypothetical protein
2106758	5.03484	A1S_1810	tartrate transporter
2107637	5.57699	A1S_1811	hypothetical protein
2107939	5.67652	IGR A1S_1811, A1S_1812
2108305	6.25045	IGR A1S_1811, A1S_1812
2110099	5.36928	IGR A1S_1811, A1S_1812
2111247	5.29622	IGR A1S_1812, A1S_1813
2111553	5.20985	IGR A1S_1812, A1S_1813
2114079	5.07789	IGR A1S_1813, A1S_1814
2115159	5.06102	A1S_1814	transporter
2116059	4.89894	A1S_1815	acyl-CoA synthetase
2119637	5.06593	A1S_1817	acyl-CoA dehydrogenase
2121036	4.48555	IGR A1S_1817, A1S_1818
2122770	4.5512	A1S_1820	short-chain dehydrogenase
2124718	4.87382	A1S_1822	transcription regulator protein
2128400	5.63625	A1S_1826	NADH dehydrogenase FAD-containing subunit
2130750	4.92358	A1S_1829	hypothetical protein
2133723	4.84825	A1S_1832	oxidoreductase FMN-binding
2134820	4.49718	A1S_1833	hypothetical protein
2135151	4.52633	A1S_1833	hypothetical protein
2135819	4.97565	IGR A1S_1833, A1S_1834
2136085	4.9243	A1S_1834	hypothetical protein
2138722	5.04276	A1S_1836	hypothetical protein
2140591	5.40762	IGR A1S_1838, A1S_1839
2141922	4.97106	A1S_1839	dihydroxy-acid dehydratase
2143530	5.00443	A1S_1841	hypothetical protein
2144509	5.03555	A1S_1842	transcription regulator LysR
2145313	5.14043	IGR A1S_1842, A1S_1843
2149891	4.45295	A1S_1849	beta-ketoadipyl CoA thiolase
2150648	5.13513	A1S_1850	esterase
2151203	5.40156	A1S_1850	esterase
2153641	5.183	A1S_1851	penicillin G amidase
2159819	5.17168	A1S_1855	transcriptional regulator
2160348	5.11342	IGR A1S_1855, A1S_1856
2162148	5.87469	A1S_1857	vanillate O-demethylase oxidoreductase
2163584	5.14302	A1S_1859	aromatic-ring-hydroxylating dioxygenase subunit beta
2163946	4.9058	A1S_1860	ring hydroxylating dioxygenase Rieske (2Fe-2S) protein
2164855	5.30012	A1S_1861	benzoate dioxygenase large subunit
2166276	5.52529	A1S_1864	acyl-CoA dehydrogenase-like protein
2166722	5.19971	A1S_1864	acyl-CoA dehydrogenase-like protein
2167557	5.75741	A1S_1865	Glu-tRNA amidotransferase
2168350	4.24064	IGR A1S_1865, A1S_1866
2170479	4.73919	A1S_1867	major facilitator superfamily transporter
2171698	6.45569	A1S_1869	porin for benzoate transport (BenP)
2172105	5.78995	IGR A1S_1869, A1S_1870
2173161	4.94621	A1S_1871	phosphoglycerate mutase related protein
2174574	5.84681	IGR A1S_1872, A1S_1873
2175241	4.73713	A1S_1873	acyl-CoA dehydrogenase
2176728	4.72759	A1S_1874	LysR family transcriptional regulator
2178280	5.13696	A1S_1876	metallo-beta lactamase
2180017	5.43943	A1S_1879	hypothetical protein
2183478	4.81544	A1S_1881	porin
2183827	4.90267	A1S_1881	porin
2184719	5.24985	IGR A1S_1881, A1S_1883
2185314	5.37807	A1S_1882	3-dehydroshikimate dehydratase
2187759	4.82821	IGR A1S_1884, A1S_1885
2190642	5.19924	A1S_1889	3-oxoadipate enol-lactonase
2197935	5.35607	A1S_1898	phosphopyruvate hydratase
2199747	5.45694	A1S_1899	2-dehydro-3-deoxyphosphooctonate aldolase
2201371	5.16548	A1S_1900	CTP synthetase
2202701	5.37227	IGR A1S_1900, A1S_1901
2203229	6.13096	A1S_1901	hypothetical protein
2205932	5.69264	A1S_1905	24-dienoyl-CoA reductase
2209096	5.15966	A1S_1907	peroxidase
2210100	5.35592	A1S_1908	phospho-2-dehydro-3-deoxyheptonate aldolase
2210589	5.64801	IGR A1S_1908, A1S_1909
2217056	5.61284	IGR A1S_1913, A1S_1914
2219840	5.51952	A1S_1916	threonine dehydratase
2220462	5.49989	A1S_1916	threonine dehydratase
2222914	5.62289	IGR A1S_1918, A1S_1919
2224000	5.23946	A1S_1919	phospholipase A1 precursor (PldA)
2226848	5.24929	A1S_1920	metalloprotease
2229999	5.18695	A1S_1922	sugar kinase protein
2234005	4.85857	A1S_1925	cytochrome d terminal oxidase polypeptide subunit II
2235452	4.9821	A1S_1927	acetyltransferase
2236247	5.36607	A1S_1928	signal peptide
2236975	5.48017	A1S_1929	oxidoreductase
2239163	4.73433	IGR A1S_1931, A1S_1932
2241860	6.06651	A1S_1936	acetylornithine aminotransferase
2242973	5.37129	A1S_1937	glutaredoxin-like protein
2246398	5.55524	A1S_1941	branched chain amino acid transporter
2246694	5.35008	A1S_1941	branched chain amino acid transporter
2248766	5.67652	IGR A1S_1943, A1S_1944
2251269	5.14506	A1S_1945	phosphotransferase system fructose-specific EI/HPr/EIIA components
2253261	5.93271	A1S_1946	1-phosphofructokinase
2257528	6.04932	IGR A1S_1948, A1S_1949
2258251	4.7083	A1S_1949	diguanylate cyclase
2259058	4.97716	A1S_1949	diguanylate cyclase
2259423	5.17806	A1S_1949	diguanylate cyclase
2260190	4.98501	A1S_1950	universal stress protein
2261305	5.49123	A1S_1951	hypothetical protein
2261647	5.26425	A1S_1951	hypothetical protein
2262986	5.5633	IGR A1S_1952, A1S_1953
2264066	4.85336	A1S_1953	sulfate transporter
2266666	4.83066	IGR A1S_1954, A1S_1955
2267214	5.80925	A1S_1955	hypothetical protein
2267797	5.3328	A1S_1956	amino acid permease
2268172	5.36966	A1S_1956	amino acid permease
2268699	5.53678	A1S_1956	amino acid permease
2269004	5.93934	A1S_1956	amino acid permease
2269416	5.56371	A1S_1957	L-kynurenine hydrolase
2271049	5.1786	IGR A1S_1958, A1S_1959
2271978	5.78416	IGR A1S_1959, A1S_1960
2272267	5.40749	IGR A1S_1959, A1S_1960
2274287	5.29902	A1S_1962	recombinase A
2274920	5.04651	A1S_1962	recombinase A
2275499	4.84238	A1S_1963	regulatory protein
2278236	5.1161	A1S_1966	(3R)-hydroxymyristoyl-ACP dehydratase
2278573	4.75005	A1S_1967	UDP-3-O-[3-hydroxymyristoyl] glucosamine N-acyltransferase
2280113	5.49972	A1S_1969	outer membrane protein
2280618	6.34644	A1S_1969	outer membrane protein
2282441	4.63695	A1S_1969	outer membrane protein
2283600	5.56371	A1S_1970	membrane-associated Zn-dependent proteases 1
2284232	4.62555	A1S_1971	1-deoxy-D-xylulose 5-phosphate reductoisomerase
2286640	4.54101	IGR A1S_1973, A1S_1974
2289100	5.52304	A1S_1976	30S ribosomal protein S12 methylthiotransferase
2292451	5.29416	IGR A1S_1978, A1S_1979
2293348	4.66921	A1S_1979	transcriptional regulator
2295380	4.61232	A1S_1982	2-C-methyl-D-erythritol 2,4-cyclo diphosphate synthase
2296809	5.01729	A1S_1984	D-amino acid dehydrogenase small subunit
2297655	5.04468	IGR A1S_1984, A1S_1985
2301463	5.8255	A1S_1987	UDP-galactose 4-epimerase (GalE-like)
2301945	6.8091	A1S_1987	UDP-galactose 4-epimerase (GalE-like)
2303801	4.72808	A1S_1991	sulfite reductase
2304998	4.89747	IGR A1S_1992, A1S_1993
2306031	4.59022	A1S_1993	regulatory protein GntR HTH
2309756	4.52251	A1S_1998	hypothetical protein
2312294	5.11925	A1S_2000	hypothetical protein
2312680	4.95323	A1S_2000	hypothetical protein
2313721	4.61304	A1S_2001	molybdopterin-guanine dinucleotide synthase
2316310	5.05233	A1S_2002	nitrate reductase large subunit
2318438	5.03817	A1S_2004	nitrate reductase
2318858	4.67071	A1S_2005	nitrite reductase
2324334	4.78462	A1S_2008	DNA repair protein
2325956	6.00728	A1S_2010	biotin carboxyl carrier protein of acetyl-CoA carboxylase (BCCP)
2326797	4.94985	A1S_2011	biotin carboxylase (A subunit of acetyl-CoA carboxylase)
2327124	5.57511	A1S_2011	biotin carboxylase (A subunit of acetyl-CoA carboxylase)
2328254	5.39817	IGR A1S_2012, A1S_2013
2331088	5.17109	A1S_2014	hypothetical protein
2332588	4.46134	A1S_2015	DNA-directed DNA polymerase
2332926	5.37164	A1S_2015	DNA-directed DNA polymerase
2333336	5.83282	IGR A1S_2015, A1S_2016
2334179	5.50026	A1S_2016	phage-related lysozyme
2337322	4.89263	A1S_2017	hypothetical protein
2338000	5.97375	IGR A1S_2017, A1S_2018
2339504	5.63634	IGR A1S_2017, A1S_2018
2339971	4.99709	A1S_2018	tail tape meausure protein
2340518	5.21204	A1S_2018	tail tape meausure protein
2343845	5.1592	A1S_2018	tail tape meausure protein
2344179	5.55617	A1S_2018	tail tape meausure protein
2344909	5.40902	IGR A1S_2018, A1S_2019
2345883	4.85868	A1S_2019	hypothetical protein
2348460	5.26437	A1S_2022	tail fiber
2348800	5.04216	A1S_2022	tail fiber
2349535	4.65972	IGR A1S_2022, A1S_2023
2349973	5.19523	IGR A1S_2022, A1S_2023
2350720	5.03021	A1S_2023	hypothetical protein
2351864	5.28969	A1S_2024	glutamate 5-kinase
2352567	5.81772	IGR A1S_2024, A1S_2025
2354035	4.93679	A1S_2026	hypothetical protein
2355533	4.8981	IGR A1S_2027, A1S_2028
2356014	4.76821	IGR A1S_2027, A1S_2028
2357149	4.68033	A1S_2028	phage putative head morphogenesis protein
2358424	4.54068	A1S_2029	hypothetical protein
2361755	5.85118	IGR A1S_2033, A1S_2034
2362074	5.46131	IGR A1S_2033, A1S_2034
2362663	5.43425	IGR A1S_2033, A1S_2034
2365871	5.2391	IGR A1S_2034, A1S_2035
2368221	6.091	A1S_2035	hypothetical protein
2369477	5.02771	A1S_2036	DNA cytosine methyltransferase
2371200	5.34274	IGR A1S_2036, A1S_2037
2376902	4.99149	IGR A1S_2039, A1S_2040
2379488	4.1607	A1S_2040	phage integrase
2380114	5.54725	IGR A1S_2040, A1S_2041
2381234	5.23766	A1S_2041	hypothetical protein
2383897	5.46082	A1S_2043	iron-regulated membrane protein
2384520	5.3886	IGR A1S_2043, A1S_2044
2384968	6.07843	A1S_2044	ferredoxin-dependent glutamate synthase
2385304	5.58585	IGR A1S_2044, A1S_2045
2388544	5.49321	A1S_2050	UDP-N-acetylenolpyruvoylglucosamine reductase
2388855	5.19596	A1S_2050	UDP-N-acetylenolpyruvoylglucosamine reductase
2389566	4.80704	A1S_2051	phosphotyrosine protein phosphatase
2389931	4.90768	A1S_2051	phosphotyrosine protein phosphatase
2390686	4.84094	A1S_2052	hypothetical protein
2391437	5.00526	IGR A1S_2052, A1S_2053
2392006	5.45118	A1S_2053	iron-containing alcohol dehydrogenase
2392301	5.24434	A1S_2053	iron-containing alcohol dehydrogenase
2392683	5.33806	A1S_2053	iron-containing alcohol dehydrogenase
2393176	5.03202	A1S_2054	thioesterase
2394252	5.3061	A1S_2055	phospholipase C
2394824	4.59022	A1S_2055	phospholipase C
2396866	4.446	A1S_2056	DNA polymerase III subunits tau and gamma
2399740	4.87402	IGR A1S_2057, A1S_2058
2400490	5.15563	IGR A1S_2058, A1S_2059
2403017	4.91126	A1S_2061	3-ketoacyl-ACP reductase
2404189	5.15482	IGR A1S_2061, A1S_2062
2408977	5.39589	A1S_2066	leucine export protein LeuE
2409987	6.14871	IGR A1S_2067, A1S_2068
2410672	5.18674	A1S_2068	benzoate membrane transport protein
2412301	5.57219	A1S_2070	magnesium-transporting ATPase MgtA
2413808	4.93822	A1S_2070	magnesium-transporting ATPase MgtA
2415099	6.39641	IGR A1S_2070, A1S_2071
2417793	5.85731	A1S_2073	ABC transporter ATPase
2420191	5.34933	IGR A1S_2074, A1S_2075
2422334	5.06916	A1S_2076	outer membrane porin receptor for Fe(III)-coprogen, Fe(III)-ferrioxamine B and Fe(III)-rhodotrulic acid uptake (fhuE)
2423415	5.30846	A1S_2077	outer membrane porin receptor for Fe(III)-coprogen, Fe(III)-ferrioxamine B and Fe(III)-rhodotrulic acid uptake (fhuE)
2423892	5.58413	A1S_2077	outer membrane porin receptor for Fe(III)-coprogen, Fe(III)-ferrioxamine B and Fe(III)-rhodotrulic acid uptake (fhuE)
2424441	4.53241	A1S_2078	acetyltransferase
2426174	5.14596	IGR A1S_2078, A1S_2079
2427856	5.62916	A1S_2079	mechanosensitive ion channel
2428686	4.72674	IGR A1S_2079, A1S_2080
2429109	5.70076	A1S_2080	siderophore receptor
2430279	5.26151	A1S_2080	siderophore receptor
2431335	4.96695	A1S_2082	transcriptional regulator
2431989	5.6644	IGR A1S_2082, A1S_2083
2434038	5.5755	A1S_2083	AsnC family transcriptional regulator
2435457	6.19786	IGR A1S_2085, A1S_2086
2435920	5.2144	A1S_2086	short chain dehydrogenase
2437094	4.95566	IGR A1S_2087, A1S_2088
2437542	4.66506	A1S_2088	hypothetical protein
2438286	5.27863	A1S_2089	fimbrial usher protein
2439948	5.37069	A1S_2089	fimbrial usher protein
2440319	5.33624	A1S_2089	fimbrial usher protein
2443403	4.84918	A1S_2092	aminopeptidase N
2444852	5.5702	A1S_2092	aminopeptidase N
2445201	5.61407	IGR A1S_2092, A1S_2093
2446414	5.97621	A1S_2094	hypothetical protein
2449939	5.59207	IGR A1S_2097, A1S_2098
2450350	5.17084	IGR A1S_2097, A1S_2098
2452842	5.17573	A1S_2101	transcriptional regulator
2455803	5.11058	IGR A1S_2102, A1S_2103
2456506	4.87691	A1S_2103	transport protein
2456887	5.30917	A1S_2103	transport protein
2459331	4.66907	A1S_2106	ethanolamine ammonia-lyase light subunit
2461506	5.88609	A1S_2108	glutaminyl-tRNA synthetase
2462025	5.33011	A1S_2108	glutaminyl-tRNA synthetase
2462644	4.97026	IGR A1S_2108, A1S_2109
2463769	5.29957	A1S_2110	UDP-23-diacylglucosamine hydrolase
2465452	5.54276	A1S_2112	hypothetical protein
2465797	5.18859	IGR A1S_2112, A1S_2113
2466401	6.51947	IGR A1S_2112, A1S_2113
2468131	4.70308	A1S_2114	methyl-directed mismatch repair enzyme
2469649	6.03129	A1S_2116	hypothetical protein
2471182	4.75138	A1S_2118	hypothetical protein
2474122	4.91423	A1S_2122	transcriptional regulator
2475396	5.8412	A1S_2123	signal peptide
2475970	5.00947	IGR A1S_2123, A1S_2124
2477744	4.94641	A1S_2125	VIC family potassium channel protein
2478554	5.44728	A1S_2125	VIC family potassium channel protein
2481233	4.72936	A1S_2128	aconitate hydratase 2
2481757	5.57208	IGR A1S_2128, A1S_2129
2482180	5.8096	IGR A1S_2128, A1S_2129
2482525	5.07913	A1S_2129	hypothetical protein
2482847	4.44713	A1S_2130	hypothetical protein
2483575	5.43162	A1S_2130	hypothetical protein
2484584	4.56401	A1S_2130	hypothetical protein
2485360	5.31646	A1S_2130	hypothetical protein
2485803	5.54083	A1S_2130	hypothetical protein
2486351	5.2417	A1S_2131	hypothetical protein
2487212	5.1857	IGR A1S_2131, A1S_2132
2489019	6.57218	A1S_2132	outer membrane protein
2490655	5.42517	A1S_2133	hypothetical protein
2491758	4.86696	A1S_2134	ubiquinone biosynthesis protein
2493414	5.36232	A1S_2136	glutamine synthetase
2493794	5.20709	A1S_2136	glutamine synthetase
2494231	5.4421	A1S_2136	glutamine synthetase
2494863	5.04996	A1S_2137	hypothetical protein
2498679	5.79402	A1S_2140	potassium-transporting ATPase subunit B
2500905	5.29854	A1S_2141	potassium-transporting ATPase subunit A
2502042	5.25578	A1S_2142	hypothetical protein
2502591	5.27882	IGR A1S_2142, A1S_2143
2503332	5.47374	A1S_2144	dihydroneopterin aldolase
2506176	4.95689	A1S_2147	flavin reductase-like protein
2507698	5.00092	A1S_2148	acetyl-CoA synthetase/AMP-(fatty) acid ligase
2508157	5.02893	IGR A1S_2148, A1S_2149
2512563	5.18073	A1S_2154	peptide chain release factor 1
2513492	4.98977	A1S_2155	ThiJ/PfpI
2514080	4.89327	A1S_2155	ThiJ/PfpI
2514990	5.17534	A1S_2156	regulatory protein LysR:LysR, substrate-binding
2517365	4.89418	A1S_2158	monooxygenase
2518313	5.54475	A1S_2159	hypothetical protein
2522264	4.94575	A1S_2162	hypothetical protein
2523599	5.47313	A1S_2162	hypothetical protein
2524951	4.73274	IGR A1S_2162, A1S_2163
2526099	5.76653	A1S_2164	phosphoenolpyruvate synthase
2526272	5.32506	A1S_2164	phosphoenolpyruvate synthase
2527272	5.73804	A1S_2164	phosphoenolpyruvate synthase
2527681	4.93562	A1S_2164	phosphoenolpyruvate synthase
2528079	5.32906	A1S_2164	phosphoenolpyruvate synthase
2530718	4.86639	A1S_2167	cytochrome o ubiquinol oxidase subunit I
2531417	4.77661	A1S_2167	cytochrome o ubiquinol oxidase subunit I
2534498	4.92467	IGR A1S_2170, A1S_2171
2535316	5.17168	A1S_2173	50S ribosomal protein L9
2536707	5.16966	A1S_2175	replicative DNA helicase
2537205	5.35515	A1S_2175	replicative DNA helicase
2538612	5.27696	A1S_2177	proteasome protease
2539806	4.59543	A1S_2178	transglutaminase
2543159	5.19075	A1S_2181	transcriptional factor
2543834	5.20674	A1S_2182	tRNA uridine 5-carboxymethylaminomethyl modification protein GidA
2544164	5.02546	A1S_2182	tRNA uridine 5-carboxymethylaminomethyl modification protein GidA
2544761	5.13073	A1S_2182	tRNA uridine 5-carboxymethylaminomethyl modification protein GidA
2551949	5.73505	IGR A1S_2189, A1S_2190
2552331	5.91544	A1S_2190	lipoprotein
2553604	6.45864	A1S_2192	D-and L-methionine transport protein
2554620	5.15747	A1S_2193	permease
2556442	4.82232	A1S_2196	membrane-associated dicarboxylate transport protein
2558257	5.56079	A1S_2197	TetR family transcriptional regulator
2559031	5.1057	A1S_2198	mutlidrug resistance protein
2562090	5.24507	IGR A1S_2200, A1S_2201
2562754	5.07835	A1S_2201	hypothetical protein
2566396	5.34415	A1S_2204	paraquat-inducible protein
2566718	5.41067	A1S_2204	paraquat-inducible protein
2567377	5.06916	A1S_2205	paraquat-inducible protein A
2568968	5.27562	A1S_2207	membrane protein
2570132	5.73653	IGR A1S_2208, A1S_2209
2571013	5.73955	IGR A1S_2208, A1S_2209
2576616	4.73533	A1S_2213	protein CsuE
2577930	5.70365	A1S_2214	protein CsuD
2582479	5.32306	IGR A1S_2218, A1S_2219
2583246	5.23766	IGR A1S_2218, A1S_2219
2584032	5.53575	IGR A1S_2219, A1S_2220
2586817	4.80105	A1S_2222	poly(R)-hydroxyalkanoic acid synthase
2587628	4.92212	A1S_2222	poly(R)-hydroxyalkanoic acid synthase
2588201	4.95773	A1S_2223	AraC family transcriptional regulator
2588548	5.08257	A1S_2223	AraC family transcriptional regulator
2590428	5.4363	A1S_2225	hypothetical protein
2593178	6.1358	A1S_2228	hypothetical protein
2595020	5.54368	A1S_2230	hypothetical protein
2595358	4.98802	A1S_2231	gamma-aminobutyrate permease
2595695	5.17534	A1S_2231	gamma-aminobutyrate permease
2596117	5.3173	A1S_2231	gamma-aminobutyrate permease
2596538	5.71751	IGR A1S_2231, A1S_2232
2597117	5.38525	A1S_2232	methylmalonate-semialdehyde dehydrogenase
2597431	4.90218	A1S_2232	methylmalonate-semialdehyde dehydrogenase
2598033	5.72944	IGR A1S_2232, A1S_2233
2598424	5.40906	A1S_2233	hypothetical protein
2599784	5.20366	IGR A1S_2234, A1S_2235
2600385	5.1306	A1S_2235	regulatory protein LysR:LysR, substrate-binding
2600739	5.22973	A1S_2235	regulatory protein LysR:LysR, substrate-binding
2601178	4.64875	tRNA-Trp
2601641	5.79994	A1S_2240	protein kinase
2601994	4.87456	A1S_2240	protein kinase
2602618	5.56561	A1S_2241	hypothetical protein
2604373	5.5702	A1S_2242	ATPase
2605223	4.86802	IGR A1S_2242, A1S_2243
2605590	4.94365	A1S_2243	hypothetical protein
2606355	5.7137	A1S_2244	O-sialoglycoprotein endopeptidase gcp
2607849	5.3177	IGR A1S_2246, A1S_2247
2608159	4.6873	A1S_2247	signal peptide
2608898	4.92467	A1S_2247	signal peptide
2612259	6.40422	A1S_2250	hypothetical protein
2613399	5.7079	A1S_2251	amidophosphoribosyltransferase
2614070	5.13411	A1S_2251	amidophosphoribosyltransferase
2614741	5.36765	IGR A1S_2251, A1S_2252
2615117	6.21462	A1S_2252	colicin V producing membrane protein
2616004	5.11412	A1S_2253	dihydroorotate dehydrogenase 2
2616555	5.4067	A1S_2254	hypothetical protein
2618424	5.42922	IGR A1S_2256, A1S_2257
2620147	4.68554	IGR A1S_2248, A1S_2249
2623219	5.47753	IGR A1S_2261, A1S_2262
2624475	4.81343	A1S_2263	hypothetical protein
2627230	5.36701	A1S_2268	hydrolase
2627608	5.85166	A1S_2268	hydrolase
2629903	4.80442	A1S_2270	beta-lactamase superfamily hydrolase
2631806	5.45613	A1S_2271	rtcb protein
2636435	6.02199	A1S_2276	bifunctional cyclohexadienyl dehydrogenase/ 3-phosphoshikimate 1-carboxyvinyltransferase
2637540	4.89694	A1S_2276	bifunctional cyclohexadienyl dehydrogenase/ 3-phosphoshikimate 1-carboxyvinyltransferase
2638303	5.49159	A1S_2276	bifunctional cyclohexadienyl dehydrogenase/ 3-phosphoshikimate 1-carboxyvinyltransferase
2639958	5.50082	IGR A1S_2277, A1S_2278
2640239	5.33653	IGR A1S_2277, A1S_2278
2640760	5.35562	A1S_2278	alpha/beta family hydrolase
2641228	5.63944	A1S_2279	acyl coenzyme A dehydrogenase (HcaD-like)
2642107	5.06186	IGR A1S_2279, A1S_2280
2642626	4.65761	A1S_2280	C4-dicarboxylate transporter DctA
2644914	4.83101	A1S_2281	hypothetical protein
2645427	5.39612	A1S_2282	hypothetical protein
2646030	5.42989	A1S_2283	inorganic polyphosphate/ATP-NAD kinase
2648647	2.66158	A1S_2284	hypothetical protein
2649611	4.29431	A1S_2285	hypothetical protein
2650953	6.02075	IGR A1S_2286, A1S_2287
2652264	4.73525	IGR A1S_2287, A1S_2288
2653986	4.86696	A1S_2290	secretion pathway ATPase
2654765	5.48194	A1S_2290	secretion pathway ATPase
2655630	4.9469	A1S_2291	hypothetical protein
2657295	6.15522	A1S_2292	hypothetical protein
2658115	5.2167	A1S_2293	ferredoxin--NADP+ reductase
2658658	5.09679	A1S_2294	hypothetical protein
2659232	4.8747	A1S_2294	hypothetical protein
2660760	5.15794	A1S_2295	transcriptional regulator
2661075	5.80394	A1S_2295	transcriptional regulator
2661790	5.16769	A1S_2296	protease
2663220	5.33167	A1S_2298	SMR family efflux pump
2663980	4.84317	A1S_2299	ABC transporter
2665744	4.96699	A1S_2302	lysine/arginine/ornithine ABC transporter periplasmic-binding protein
2670883	4.68762	A1S_2305	cation/multidrug efflux pump
2671653	5.3467	A1S_2305	cation/multidrug efflux pump
2674117	4.89804	A1S_2307	serine hydroxymethyltransferase
2674570	4.99235	A1S_2307	serine hydroxymethyltransferase
2676459	5.21795	IGR A1S_2308, A1S_2309
2678418	5.03154	A1S_2310	tRNA-Arg
2680352	5.49204	A1S_2313	7-cyano-7-deazaguanine reductase
2682033	6.31878	A1S_2315	EsvE3
2684119	5.37803	IGR A1S_2316, A1S_2317
2686442	6.03247	A1S_2319	hypothetical protein
2687318	6.00614	A1S_2320	AraC family transcriptional regulator
2688711	6.5032	A1S_2322	elongation factor Ts
2692740	5.16799	A1S_2325	outer membrane protein
2694756	5.89539	IGR A1S_2326, A1S_2327
2695758	4.67733	A1S_2327	hypothetical protein
2698626	5.26286	A1S_2329	lipoyl synthase
2699274	4.83412	IGR A1S_2329, A1S_2330
2701273	4.68182	A1S_2331	acyl-CoA dehydrogenase
2705422	5.27643	A1S_2336	hypothetical protein
2706563	5.02267	A1S_2337	sensory box protein
2708375	4.71054	A1S_2337	sensory box protein
2708822	5.93634	IGR A1S_2337, A1S_2338
2709836	4.66106	A1S_2338	malic enzyme
2710690	5.56798	A1S_2338	malic enzyme
2717568	5.20097	A1S_2348	hypothetical protein
2717962	5.31193	A1S_2348	hypothetical protein
2719038	5.03356	A1S_2349	4-hydroxybenzoate octaprenyltransferase
2720235	4.96537	A1S_2351	glutamine synthetase
2721065	4.81346	A1S_2352	glutamine synthetase
2722548	5.8835	A1S_2353	dipeptide/tripeptide permease
2722977	5.05649	A1S_2353	dipeptide/tripeptide permease
2725113	5.23759	A1S_2354	peptidase M24
2725720	5.4557	IGR A1S_2354, A1S_2355
2726876	5.67684	A1S_2356	aminopeptidase N
2727462	4.63977	A1S_2356	aminopeptidase N
2730181	5.13901	A1S_2358	TonB-dependent receptor
2730636	5.917	A1S_2358	TonB-dependent receptor
2731533	5.32306	A1S_2358	TonB-dependent receptor
2733041	5.39487	A1S_2359	anthranilate phosphoribosyltransferase
2734703	5.70309	A1S_2361	hypothetical protein
2736578	6.07755	A1S_2364	xanthine dehydrogenase large subunit
2737740	5.29907	A1S_2364	xanthine dehydrogenase large subunit
2738513	5.35253	A1S_2365	xanthine dehydrogenase small subunit
2739169	4.86489	A1S_2365	xanthine dehydrogenase small subunit
2740493	6.14832	A1S_2366	GTP cyclohydrolase I
2741124	5.05935	A1S_2367	beta-lactamase
2743504	5.63427	A1S_2368	hypothetical protein
2746920	5.48232	A1S_2371	hypothetical protein
2747653	4.71417	A1S_2371	hypothetical protein
2749582	6.2681	A1S_2373	acinetobactin biosynthesis protein
2750888	5.11372	IGR A1S_2374, A1S_2375
2751369	5.20204	A1S_2375	ABC transporter
2752917	5.10439	A1S_2377	ABC transporter
2753273	5.22784	A1S_2377	ABC transporter
2754165	5.76677	IGR A1S_2378, A1S_2379
2756910	5.00265	A1S_2381	enterobactin synthase subunit E
2757367	5.83058	A1S_2381	enterobactin synthase subunit E
2758372	5.94947	IGR A1S_2381, A1S_2382
2760063	5.11795	A1S_2383	acinetobactin biosynthesis protein
2760551	4.50088	A1S_2383	acinetobactin biosynthesis protein
2762482	4.67416	A1S_2384	BasC
2763176	5.21204	A1S_2385	ferric acinetobactin receptor
2764028	4.55641	A1S_2385	ferric acinetobactin receptor
2764378	5.0324	A1S_2385	ferric acinetobactin receptor
2768399	5.44038	A1S_2389	ferric acinetobactin transport system permease protein
2769092	5.38459	IGR A1S_2389, A1S_2390
2769693	5.40268	A1S_2390	acinetobactin biosynthesis protein
2774327	5.39818	A1S_2392	acinetobactin utilization protein
2774743	5.59506	A1S_2393	hypothetical protein
2775215	4.90304	IGR A1S_2393, A1S_2394
2775687	4.80034	IGR A1S_2393, A1S_2394
2776109	5.69921	A1S_2394	threonine ammonia-lyase
2781094	5.51353	IGR A1S_2396, A1S_2397
2782592	5.27459	IGR A1S_2397, A1S_2398
2783634	5.49746	A1S_2398	AraC family transcriptional regulator
2784494	5.10416	A1S_2399	dihydroflavonol 4-reductase
2784834	4.80121	A1S_2399	dihydroflavonol 4-reductase
2786214	5.73131	IGR A1S_2400, A1S_2402
2787769	5.12366	A1S_2403	flavin-containing monooxygenase FMO
2788854	5.6469	A1S_2404	hypothetical protein
2789545	5.542	A1S_2404	hypothetical protein
2789992	5.48584	A1S_2405	LysR family transcriptional regulator
2790356	5.25528	A1S_2405	LysR family transcriptional regulator
2792169	5.76041	IGR A1S_2407, A1S_2408
2792782	4.81779	A1S_2409	hypothetical protein
2793260	5.87347	A1S_2409	hypothetical protein
2793732	5.07815	A1S_2410	fatty acid desaturase
2794797	5.23519	IGR A1S_2410, A1S_2411
2797616	5.24513	A1S_2413	hemolysin-type calcium-binding region
2799604	5.69835	A1S_2414	calcium binding hemolysin protein
2802884	5.62802	IGR A1S_2418, A1S_2419
2803807	5.70125	IGR A1S_2419, A1S_2420
2804223	5.31158	A1S_2420	aminomutase
2807443	4.92647	A1S_2422	hypothetical protein
2808932	4.6608	A1S_2423	50S ribosomal protein L31
2811545	5.00623	A1S_2427	transporter
2813203	6.12741	A1S_2428	ATP-dependent protease
2813595	5.26966	A1S_2428	ATP-dependent protease
2815378	5.69828	A1S_2430	ATP-dependent protease
2818533	5.1281	IGR A1S_2433, A1S_2434
2819340	5.73759	A1S_2434	signal peptide
2820030	6.56355	A1S_2435	D-ala-D-ala-carboxypeptidase
2822917	4.52631	A1S_2439	tRNA (5-methyl aminomethyl-2-thiouridylate)-methyltransferase
2823852	5.35509	A1S_2440	hypothetical protein
2826460	4.71863	A1S_2443	surface adhesion protein
2827331	5.03391	A1S_2443	surface adhesion protein
2827876	5.2489	A1S_2443	surface adhesion protein
2829366	5.92786	IGR A1S_2444, A1S_2445
2830664	5.87752	A1S_2446	high-affinity phosphate transport protein
2831180	5.40542	A1S_2446	high-affinity phosphate transport protein
2833182	4.62622	A1S_2447	EsvD
2835715	5.82441	A1S_2449	aromatic amino acid APC transporter
2837341	5.27385	A1S_2450	pyruvate decarboxylase
2838519	5.50995	IGR A1S_2450, A1S_2451
2844187	4.97188	A1S_2455	signal peptide
2845003	6.14875	A1S_2456	LysR family transcriptional regulator
2846798	4.9466	A1S_2458	fatty acid desaturase
2848435	5.4731	A1S_2459	oxidoreductase
2853049	5.27694	A1S_2462	ATP-dependent helicase HepA
2855289	5.05105	A1S_2464	glutamate-1-semialdehyde aminotransferase
2855730	5.28543	A1S_2464	glutamate-1-semialdehyde aminotransferase
2856109	4.9962	A1S_2464	glutamate-1-semialdehyde aminotransferase
2856843	5.36627	A1S_2465	thiamin-phosphate pyrophosphorylase
2857194	4.97699	A1S_2465	thiamin-phosphate pyrophosphorylase
2859153	5.65016	A1S_2467	hypothetical protein
2859683	5.03943	A1S_2468	hypothetical protein
2860018	5.41586	IGR A1S_2468, A1S_2469
2863886	5.38318	A1S_2471	epimerase
2864364	5.41591	IGR A1S_2471, A1S_2472
2866348	5.08271	A1S_2473	LysR family transcriptional regulator
2866718	5.36918	A1S_2473	LysR family transcriptional regulator
2869899	7.04332	A1S_2475	isocitrate dehydrogenase
2870440	5.61817	A1S_2475	isocitrate dehydrogenase
2874596	5.62695	A1S_2478	trypsin-like serine protease
2876724	4.81693	A1S_2479	D-ala-D-ala-carboxypeptidase penicillin-binding protein
2878510	5.66999	A1S_2480	NADH dehydrogenase II
2880443	5.02278	A1S_2482	deoxyribodipyrimidine photolyase (photoreactivation) FAD-binding
2881665	5.20013	A1S_2483	hypothetical protein
2882415	5.04987	A1S_2484	hypothetical protein
2883859	5.47988	A1S_2485	glycosyltransferase
2884158	5.27659	A1S_2485	glycosyltransferase
2887178	5.24657	A1S_2489	UDP-N-acetyl glucosamine-2-epimerase
2893204	5.16648	A1S_2495	hypothetical protein
2894447	4.84595	A1S_2496	phosphoserine phosphatase
2894744	4.73684	A1S_2497	gamma-glutamyl kinase
2896719	5.61285	IGR A1S_2498, A1S_2499
2897604	5.74646	A1S_2499	hypothetical protein
2898040	5.61922	A1S_2500	hypothetical protein
2899302	5.13339	A1S_2501	glyceraldehyde-3-phosphate dehydrogenase
2900095	5.79549	A1S_2501	glyceraldehyde-3-phosphate dehydrogenase
2900919	4.7396	A1S_2502	chloramphenicol-sensitive protein
2903330	5.35453	A1S_2504	excinuclease ABC subunit B
2904530	5.14986	A1S_2505	hypothetical protein
2907815	5.43165	A1S_2508	aspartate aminotransferase A
2908241	4.98432	A1S_2508	aspartate aminotransferase A
2908576	5.14247	IGR A1S_2508, A1S_2509
2909903	5.34268	A1S_2509	chaperone
2911519	6.70723	A1S_2510	chaperone protein
2912628	5.70623	IGR A1S_2510, A1S_2511
2913236	5.24063	IGR A1S_2510, A1S_2511
2914327	5.1275	IGR A1S_2512, A1S_2513
2919085	5.05345	A1S_2519	ribonuclease III
2921973	5.49675	A1S_2522	GTP-binding protein LepA
2922955	5.0448	IGR A1S_2522, A1S_2523
2924359	5.62401	A1S_2525	serine protease
2925550	5.72379	IGR A1S_2525, A1S_2526
2925930	5.38662	IGR A1S_2525, A1S_2526
2928662	5.1688	A1S_2529	hypothetical protein
2929032	5.10207	A1S_2529	hypothetical protein
2929935	4.93877	A1S_2530	4-amino-4-deoxychorismate lyase
2934088	5.37119	A1S_2535	sulfate permease
2934551	5.46028	A1S_2536	ATPase
2934980	5.05339	A1S_2536	ATPase
2939456	4.68748	A1S_2542	hypothetical protein
2939881	4.76376	A1S_2543	hypothetical protein
2940317	4.97716	IGR A1S_2543, A1S_2544
2942056	5.92026	A1S_2546	secreted trypsin-like serine protease
2942420	5.20826	A1S_2547	nicotinamide-nucleotide adenylyltransferase
2943162	4.89635	A1S_2548	enoyl-CoA hydratase/isomerase
2945284	4.706	A1S_2550	Tn7 transposase A
2945858	5.5755	A1S_2551	Tn7-like transposition protein B
2950071	4.85717	A1S_2553	transposition site target selection protein D
2953261	5.28543	A1S_2556	hypothetical protein
2955242	5.50805	IGR A1S_2558, A1S_2559
2957737	4.91006	A1S_2560	hypothetical protein
2959241	5.09138	A1S_2561	hypothetical protein
2960041	5.10756	A1S_2561	hypothetical protein
2960918	5.18046	A1S_2562	multidrug resistance pump
2965974	5.29159	IGR A1S_2566, A1S_2567
2966546	5.7075	IGR A1S_2566, A1S_2567
2966952	5.69335	A1S_2567	thioesterase
[truncated: 616 more rows]
