# Supplementary material for: Acinetobacter baumannii Genes Required for Bacterial Survival during Bloodstream Infection
Source: mSphere. 2015 Nov 4;1(1):e00013-15. doi: 10.1128/mSphere.00013-15 (PMC4863628; doi:10.1128/mSphere.00013-15)
Supplement: Table S2 [file sph001160011st4.xlsx]

## Sheet: Candidate Fitness Genes
Table S2. Candidate bacteremia fitness genes
Chromosomal Location (bp)	Fitness factor	CDS #	Gene	Tn 5' of	Annotation/Function
710981	8.86602	IGR A1S_0632, 0633		A1S_0633	DNA Primase -Hypothetical protein
737151	8.08111	IGR A1S_0643, 0644		A1S_0643	Hypothetical protein - Hypothetical protein
361235	7.78381	A1S_0335	nusA		Transcription elongation factor NusA
1256982	7.32646	A1S_1078			Hypothetical protein
617268	7.31727	A1S_0568	pntB		Pyridine nucleotide transhydrogenase βsubunit
712499	7.28229	IGR A1S_0632, 0633		A1S_0633	DNA Primase -Hypothetical protein
3878646	7.14069	A1S_3369			Hypothetical protein
679723	7.08247	A1S_0626			Hypothetical protein
2869899	7.04332	A1S_2475			Isocitrate dehydrogenase
972292	6.99194	IGR A1S_0823, 0824		Both	3-4 dihydroxy-2-butanone-4-phosphate synthase - Hypothetical protein
707000	6.93949	A1S_0632			DNA primase
750305	6.93781	IGR A1S_0645, 0646		A1S_0646	Hypothetical protein - IcmB
685158	6.89375	IGR A1S_0627, 0628		Both	Hypothetical protein - Hypothetical protein
3835905	6.88982	A1S_3334	ddl		D-alanine-D-alanine ligase (peptidoglycan crosslinking)
64531	6.88464	A1S_0055	wecE		LPS production
774213	6.87747	IGR A1S_0651, 0652		feoA	traB-feoA
880134	6.87639	A1S_0745			Hypothetical protein
3190010	6.85244	A1S_2750	pmrB		Two component sensor kinase
685961	6.84665	IGR A1S_0627, 0628		Both	Hypothetical protein - Hypothetical protein
2301945	6.8091	A1S_1987			UDP-galactose-4-epimerase (GalE-like)
690636	6.76904	IGR A1S_0628, 0629		A1S_0629	Transposase - Hypothetical protein
3645370	6.75207	A1S_3160			Lipase
2911519	6.70723	A1S_2510			Chaperone protein
3850067	6.70302	A1S_3346			Thiol:disulfide interchange protein
777240	6.69965	A1S_0653	feoB		Ferrous iron transport protein FeoB
294761	6.67648	IGR A1S_0270, 0271		A1S_0271	General secretion pathway protein-general secretion pathway protein
1027039	6.66358	A1S_0885			ATP-dependent DNA helicase
741644	6.62559	IGR A1S_0644, 0645		Both	Hypothetical protein - Hypothetical protein
640795	6.60307	A1S_0592			Threonyl-tRNA synthetase
456513	6.60111	A1S_0419			Hypothetical protein upstream of 3-isopropylmalate dehydrogenase
778198	6.59786	IGR A1S_0653, 0654		arsR	feoB - arsR
764908	6.58924	IGR A1S_0649, 0650		Both	Phage primase - conjugal transfer protein
2489019	6.57218	A1S_2132			Outer membrane protein
768854	6.56819	IGR A1S_0650, 0651		traB	Conjugal transfer protein - TraB
2820030	6.56355	A1S_2435			D-alanine-D-alanine carboxypeptidase
64822	6.5585	A1S_0055	wecE		LPS production
1586494	6.5575	A1S_1355			p-hydroxybenzoate hydroxylase transcriptional activator
252503	6.5555	A1S_0227			Leucyl aminopeptidase
978654	6.54356	A1S_0836			Signal peptide
3968817	6.54148	A1S_3455			Dihydroxy acid dehydratase
3255328	6.53814	A1S_2811			Chemotactic signal transduction system component
257688	6.53069	A1S_0231			Periplasmic carboxyl-terminal protease
1044720	6.53065	IGR A1S_0900, 0901		Both	ATP-dependent dsDNA exonuclease - Hypothetical protein
3761899	6.52651	A1S_3272			MFS family transporter
2466401	6.51947	IGR A1S_2112 A1S_2113		Hypothetical protein	Hypothetical protein - miaA
1136918	6.51749	A1S_0980	fepA		Ferric enterobactin receptor precursor (putative FepA)
1460106	6.51407	A1S_1248			Hypothetical protein
3676263	6.50626	A1S_3187	aroB		3-dehydroquinate synthase
2688711	6.5032	A1S_2322	tsf		Elongation factor Ts
684830	6.49355	IGR A1S_0627, 0628		Both	Hypothetical protein - Hypothetical protein
321876	6.48834	A1S_0296			Hypothetical protein
504591	6.47884	A1S_0465			Sec-independent protein translocase
253229	6.47656	IGR A1S_0227, 0228		Both	Leucyl aminopeptidase - Hypothetical protein
3346698	6.47153	A1S_2894	aspS		Aspartyl-tRNA synthetase
2553604	6.45864	A1S_2192			D-and L-methionine transport protein
2171698	6.45569	A1S_1869	benP		Porin for benzoate transport
970900	6.45283	IGR A1S_0823, 0824		Both	3-4 dihydroxy-2-butanone-4-phosphate synthase - Hypothetical protein
3837282	6.44908	A1S_3335	murC		UDP-N-acetylmuramate-L-alanine ligase
3444918	6.44567	A1S_2957			Signal peptide
709313	6.44005	A1S_0632			DNA primase
3330186	6.42704	A1S_2881			Fatty acid desaturase
68060	6.42154	A1S_0058			Glycosyltransferase
1027666	6.42154	A1S_0885			ATP-dependent DNA helicase
2991231	6.42102	A1S_2585	purL		Phosphoribosylformylglycinamidine synthase
323096	6.40608	A1S_0297			Hypothetical protein
2612259	6.40422	A1S_2250			Hypothetical protein
26002	6.40245	A1S_0018			FKBP-type peptidyl-prolyl cis-trans isomerase
2415099	6.39641	IGR A1S_2070 A1S_2071		mgtA	MgtA, Magnesium-transporting ATPase - Hypothetical protein
1260503	6.38221	A1S_1080			Lipoprotein
523085	6.37815	A1S_0481			Phosphate acetyltransferase
1167137	6.37664	IGR A1S_1007, 1008		Both	Transcriptional regulator - isocitrate lyase
155009	6.3759	IGR A1S_0129, 0130		guaA, GMP synthase	Hypothetical protein-guaA
736338	6.3722	A1S_0643			Hypothetical protein
705812	6.36936	A1S_0631			Hypothetical protein
1315442	6.36293	A1S_1124			AraC family transcriptional regulator
768556	6.36224	IGR A1S_0650, 0651		traB	Conjugal transfer protein - TraB
1467948	6.35742	A1S_1254			Hypothetical protein
488353	6.35523	A1S_0449			Coniferyl aldehyde dehydrogenase
2280618	6.34644	A1S_1969			Outer membrane protein
874830	6.33645	IGR A1S_0741, 0742		Both	Hypothetical protein - iron-regulated protein
65902	6.32897	A1S_0056			O-antigen translocase
150170	6.3269	A1S_0123			Hypothetical protein
936548	6.3232	IGR A1S_0788, 0789		None	Hypothetical protein - Hypothetical protein
2682033	6.31878	A1S_2315			EsvE3
3159201	6.31729	A1S_2722			Hypothetical protein
3207944	6.31446	A1S_2768			Undecaprenyl pyrophosphate phosphatase; peptidoglycan biosynthesis
763247	6.31377	A1S_0649			Phage primase
3537379	6.30823	IGR A1S_3048, 3049		None	Hypothetical protein - integral inner membrane protein
1083875	6.30679	IGR A1S_0933, 0944		cobalamin synthesis protein	Acyl-CoA thioester hydrolase - cobalamin synthesis protein
