# Supplementary material for: Acinetobacter baumannii Genes Required for Bacterial Survival during Bloodstream Infection
Source: mSphere. 2015 Nov 4;1(1):e00013-15. doi: 10.1128/mSphere.00013-15 (PMC4863628; doi:10.1128/mSphere.00013-15)
Supplement: Table S4 [file sph001160011st6.xlsx]

## Sheet: Sheet1
Table S4. Oligonucleotide primers used in this study
Sequence (5'-3')	Purposea
Screening transposon insertion mutants:
CAGGGATCTGCCATTTCATT	Tn screening F
GCCTGAGCGAGACGAAATAC	Tn screening R
Transposon directed insertion-site sequencing:
AATGATACGGCGACCACCGAGATCTACAAGGCATGCAAGCTTCAGGGTTGAGATGTGTATAAG	Tn-specific primer
CAAGCAGAAGACGGCATACGAGATCGTGATGTGACTGGAGTTCAGACGTGTGCTCTTCCGATCT	Truseq adapter primer
GCATGCAAGCTTCAGGGTTGAGATGTGTATAAG	Sequencing primer
Generation of defined mutants:
GGCGCAATTCTCTTTATCTTGACGCTTCGCGGCCTATCTGGTCCTAAAACAGCAATTCAAGGTAACCGTTACGGTATGATCGCAATGGCGATTGCAGTTGTAACAACCTTCTTTGTTGCCAATAAGTGTAGGCTGGAGCTGCTTC	pntB P1
TTATATCAAAGCAACTTAGTGGCCTGTACCATTAATTGCTTTTGTCATATCTTCAACAACTTTCTTAGCATCACCAAAGATCATCATTGTTTTTTCGTTATAGAACAAGTCATTATCAAGACCAGATGGGAATTAGCCATGGTCC	pntB P2
AGTAACTGCACGCATGTTGG	pntB screening F
CTGGTGACACATGGCAAAAC	pntB screening R
GTTGGTAATCCAAATTGTGGTAAAACTTCATTATTTAACCATTTAACTGGTACACGTCAAAAAGTTGCAAATTATGCTGGTGTAACAGTTGAGAAAAAAGTTGGGCATTTTACACTTCCCTCATCGTGTAGGCTGGAGCTGCTTC	feoB P1
TTAGCCCCAGTAATAGGAAGCTAGTTGATAAGTGAAAAAGGCCATTAAGTATGCAAGGGCAAACATATAGACCACCATAATTGTCACCGTTCGCATAGAGCCAGTTTCTCTTCGTATGGTGGCTAATGGGAATTAGCCATGGTCC	feoB P2
GAAAGCTGGCTTTCTTTCTCCATC	feoB screening R
ACAACAGACAATCGGCTGCTCTGATGC	Kanamycin cassette internal F
GTGCTGCAGCGGCGAGGCTAATATTCCTT	fepA 5' F
GTGCTGCAGCGGAACCGTGAGTTTCATTAG	fepA 5' R
GTGCTGCAGCGGCGAGGCTAATATTCCTT	fepA 3' F
ATAGTCGACGGAACCAAGTTAAGCTCGCAT	fepA 3' R
ATAGCATGC GCTCCGCCAGAATTAAATAATAA	ddc 5' F
GTGCTGCAGCGGTTACCTTGTTTGATACCG	ddc 5' R
GTGCTGCAGCACTGACCCAAGTGTTGATGG	ddc 3' F
ATAGTCGAC CGCTAATAGCATGAGTGCTTAATTCA	ddc 3' R
ACCAATAATAAGAGGTGAACCATTA	ddc screening R
Genetic complementation:
AACTGGATCCTGTGGTTGACCAAACAGACCATAC	fepA C F
AACAGTCGACCACAACAGGACATTTAAGACGTCG	fepA C R
TAATGGATCCAAAGCTGCTGGTAACGAACAAAA	ddc C F
ATACGTCGACCATCTCCGCGAATGACTGCAAA	ddc C R
GTACGGATCCAAGGAGTTGCAAGAATCCTAACCT	feoB C F
ATTGGTCGACGTCACAAGCATTGCTGCAAGTTTAC	feoB C R
ACAAGGATCCTCCTTGCCATCTTCGTAGGTTATT	pntB C F
AGTTGTCGACTCGGTTCCTGCAAAGCTCATTAC	pntB C R
aP1 and P2 correspond to primers used for generating mutants using recombineering; F and R indicates forward and reverse primers; and C denotes primers used to contruct complementation plasmids.
